# Supplementary material for: 3D clusters of somatic mutations in cancer reveal numerous rare mutations as functional targets
Source: Genome Med. 2017 Jan 23;9:4. doi: 10.1186/s13073-016-0393-x (PMC5260099; doi:10.1186/s13073-016-0393-x)
Supplement: Additional file 2: Table S1. — All identified 3D clusters. (XLSX 114 kb) [file 13073_2016_393_MOESM2_ESM.xlsx]

## Sheet: Table S1
Table S1. All identified 3D clusters
Cluster	Gene	PDB_Chain (p-value)	Residues (# Mutations)	Total # Mutaitons	# Residues	p-value
#1	PTEN	1d5r_A(0.0)	A34(1);M35(1);L70(1);H123(6);C124(3);G127(5);K128(5);G129(5);R130(71);T131(1);G132(7);M134(1);I135(1);C136(8);Y155(2)	115	15	<0.0001
#2	PTEN	1d5r_A(0.0)	D24(5);L25(3);I33(1);A34(1);M35(1);G36(3);P38(5);N48(2);A121(1);H123(6);C124(3);A126(5);G127(5);T131(1);R159(2)	44	15	<0.0001
#3	PTPN11	2shp_A(0.0)	A72(7);E76(7);F285(2);N308(2);S502(2);M504(1);Q506(1);T507(2);Q510(7)	31	9	<0.0001
#4	PTPN11	4dgp_A(0.0)	F71(3);A72(7);E76(7);I282(1);Q506(1);T507(2);Q510(7)	28	7	<0.0001
#5	ITGA1	1pt6_B(0.0)	Q303(1);R304(1);S306(1);A331(1);E333(2);E336(1);H338(1);F339(1);R358(1);A364(1)	11	10	<0.0001
#6	HIST1H3H	3uee_B(0.0);3o37_F(0.0703);2kft_B(0.0225);3o37_G(0.0713);3uee_D(0.0);3o37_E(0.0677);3uef_B(0.0);3zvy_D(0.0);3o37_H(0.069);3zvy_C(0.0)	A2(3);T4(1);K5(1);Q6(2)	7	4	<0.0001
#7	HIST1H3H	3uii_P(0.0);3uik_P(0.0);3uik_Q(0.0);3uii_Q(0.0);3uef_D(0.0)	A2(3);T4(1);K5(1)	5	3	<0.0001
#8	HIST1H4K	4m38_E(0.0)	S2(1);G3(1);G5(1)	3	3	<0.0001
#9	HIST1H4J	4m38_E(0.0)	G3(1);R4(1);G5(1)	3	3	<0.0001
#10	HIST1H4L	4m38_E(0.0)	S2(1);G3(1);R4(1)	3	3	<0.0001
#11	HIST1H4J	4m38_F(0.0)	R4(1);G5(1)	2	2	<0.0001
#12	SPOP	3hqi_A(0.0002);4o1v_A(0.004);3hqh_A(0.0059);2cr2_A(0.0091);3ivq_A(0.0043);3ivv_A(0.0052);3hqm_A(0.0035);3hu6_A(0.0004);3hql_A(0.0048);3hql_B(0.0058);3hsv_A(0.0041);3ivq_B(0.0051);3hqi_B(0.0001);3hqm_B(0.0055);3ivb_A(0.0059);3hsv_B(0.0065);3hu6_B(0.0001)	Y87(5);F102(5);F125(1);K129(1);D130(2);W131(7);F133(22)	43	7	0.0001
#13	SPOP	3hqh_A(0.0059);3hqm_A(0.0035);3ivb_A(0.0059);3hql_B(0.0058);3hqi_A(0.0002);3hqi_B(0.0001);3ivq_B(0.0051);3hu6_A(0.0004);4o1v_A(0.004);3hsv_A(0.0041);3ivq_A(0.0043);3hql_A(0.0048);3hu6_B(0.0001);3hqm_B(0.0055);3hsv_B(0.0065);3ivv_A(0.0052)	Y87(5);F104(2);M117(4);S119(2);W131(7);F133(22);K134(1)	43	7	0.0001
#14	PTPN11	4dgx_A(0.0003);4h1o_A(0.0003);2shp_A(0.0005);4dgp_A(0.0001);4gwf_A(0.0001);4gwf_B(0.0002)	F71(3);A72(7);E76(7);I282(1);Q506(1);T507(2);Q510(7)	28	7	0.0001
#15	PTEN	1d5r_A(0.0001)	D24(5);L25(3);I33(1);A34(1);M35(1);G36(3);P38(6);N48(2);A121(1);H123(6);C124(3);A126(5);G127(5);T131(1);R159(2)	45	15	0.0001
#16	PTEN	1d5r_A(0.0001)	D24(5);L25(3);A34(1);M35(1);G36(3);P38(6);N48(2);H123(6);C124(3);K125(2);A126(5);G127(5)	42	12	0.0001
#17	PPP2R1A	2npp_A(0.0013);2pf4_B(0.0005);4i5n_A(0.0009);2nyl_A(0.0015);2pf4_A(0.0007);2npp_D(0.0006);1b3u_B(0.0006);3k7v_A(0.0004);2ie4_A(0.0007);2nym_A(0.001);2pkg_A(0.0004);3fga_A(0.0009);2ie3_A(0.0006);2nym_D(0.0009);4i5n_D(0.0008);2nyl_D(0.0005);1b3u_A(0.0005);2pkg_B(0.0009);3k7w_A(0.0006);2pf4_C(0.0003);2iae_A(0.0005);3dw8_D(0.0006);4i5l_D(0.0006);3dw8_A(0.0005);4i5l_A(0.0007)	P179(13);R182(1);R183(19);D215(1);Q217(1);S219(3);V220(1);R221(2)	41	8	0.0003
#18	CENPE	1t5c_A(0.0003);1t5c_B(0.0008)	L126(1);R128(1);V129(2);S130(1);E170(2);M209(1)	8	6	0.0003
#19	BRAF	4g9c_B(0.0004)	G464(2);G466(17);S467(2);G469(22);V471(1);F595(1);G596(5);L597(4);V600(557)	610	9	0.0004
#20	ZNF98	3brv_D(0.0011);3brt_D(0.0009);3brt_B(0.0005)	C492(1);E493(1);E494(1);G496(2);K497(1);A498(1);F499(1);N500(1);Q501(1)	10	9	0.0005
#21	ITGA1	1ck4_A(0.0013);1mhp_B(0.0013);1pt6_A(0.0012);1ck4_B(0.0008);1mhp_A(0.0006);4a0q_A(0.0005);1qc5_B(0.0007);2b2x_A(0.0006);1qc5_A(0.0007);1qcy_A(0.0005);4a0q_B(0.0007)	Q303(1);R304(1);S306(1);A331(1);E333(2);E336(1);H338(1);F339(1);R358(1)	10	9	0.0005
#22	TP53	2ioi_A(0.0007);1hu8_A(0.0013);2ioo_A(0.0009);2iom_A(0.0006);2geq_A(0.0006);2p52_A(0.0006)	R273(253);C275(30);C277(6);P278(37);G279(5);R280(40);D281(30);R282(90);R283(8);T284(1);E285(22);E286(26)	542	12	0.0006
#23	ZNF98	1y6k_R(0.0006);1y6m_R(0.0011)	L362(1);S363(1);H364(1);T366(2);T367(1);K369(1);R370(4);R398(1)	12	8	0.0006
#24	CDK4	2w9f_B(0.0007);2w9z_B(0.0155);3g33_C(0.0138);2w99_B(0.0136);2w96_B(0.0141);3g33_A(0.0137)	A10(1);K22(4);A23(1);R24(11);F31(1)	18	5	0.0007
#25	FOXA1	1vtn_C(0.0009)	I176(7);D226(5);C227(1);V229(1);H247(3);S250(3);M253(3)	23	7	0.0009
#26	SHROOM4	2xky_I(0.001)	P176(1);Q253(1);M254(1);G261(1)	4	4	0.001
#27	TP53	2geq_B(0.0014);3exj_A(0.0011)	R273(253);C275(30);A276(6);C277(6);P278(37);G279(5);R280(40);D281(30);R282(90);R283(8);T284(1);E285(22);E286(26)	548	13	0.0011
#28	ZNF98	3brv_D(0.0017);3brt_D(0.0012);3brt_B(0.0011)	C492(1);E493(1);E494(1);G496(2);K497(1);A498(1);F499(1);N500(1);Q501(1)	10	9	0.0011
#29	STIM1	2k60_A(0.0011)	H72(1);D78(1);D82(1);V83(1);L92(1);K113(1);S116(1)	7	7	0.0011
#30	PTEN	1d5r_A(0.0013)	M35(1);G36(3);L70(1);C71(3);H123(6);C124(3);K125(2);A126(5);G127(5);K128(5);R130(71);T131(1)	103	12	0.0013
#31	BRAF	4wo5_A(0.0013)	G466(17);S467(2);G469(21);D594(12);G596(5);K601(15)	72	6	0.0013
#32	PTPN11	2shp_A(0.0044);4dgx_A(0.0028);4h1o_A(0.0027);4gwf_B(0.0028);4gwf_A(0.0013);4dgp_A(0.0027)	A72(7);T468(5);S502(2);Q506(1);T507(2);Q510(7)	24	6	0.0013
#33	BRAF	4dbn_B(0.0014)	G466(17);N581(11);D594(12);F595(1);G596(5);L597(4);K601(15)	65	7	0.0014
#34	SMAD4	3qsv_A(0.0015);3qsv_D(0.002);3qsv_C(0.0017)	H92(1);L109(2);C115(1);A118(1);C127(1);P130(1);Y131(1);H132(2);Y133(1);E134(1)	12	10	0.0015
#35	PTPN11	2shp_A(0.0016)	G60(1);D61(2);A72(7);T468(5);Q506(1);T507(2);Q510(7);R512(1)	26	8	0.0016
#36	BRAF	4g9r_A(0.0026);4g9r_B(0.0017);1uwj_A(0.0021)	G464(2);G466(17);S467(2);G469(21);V471(1);F595(1);G596(5);L597(4);K601(15)	68	9	0.0017
#37	SMAD4	1dd1_C(0.0038);1dd1_B(0.0017);1g88_B(0.0022);1g88_C(0.0045)	D351(8);G352(2);Y353(1);R361(41);C363(1);G365(2);I383(1);G384(1);G386(11)	68	9	0.0017
#38	SNAP29	4wy4_C(0.0017)	S78(1);E79(1);A82(1);R83(1);G86(1)	5	5	0.0017
#39	FLNA	1wim_A(0.0018)	V875(1);A877(1);E878(2);P880(1);G881(1);R884(1);A899(1)	8	7	0.0018
#40	RBBP7	3gfc_A(0.0021);2xu7_B(0.002);3cfv_B(0.0028);3cfv_A(0.0039)	V297(1);E313(2);S314(1);H315(1);D317(1);G336(1);R340(3);N342(2)	12	8	0.002
#41	PPP3CA	4f0z_A(0.002)	G89(1);H151(3);W232(1);R279(1);H281(1);E282(2);I305(1)	10	7	0.002
#42	C2	2odq_A(0.002)	S266(1);E267(1);L271(1);K274(1);E275(1)	5	5	0.002
#43	PPP2R1A	2pkg_B(0.003);2iae_A(0.0032);2npp_A(0.0023);2nyl_A(0.0033);2pf4_A(0.0028);2nym_D(0.0031);2nyl_D(0.0037);2pf4_C(0.003);3dw8_A(0.0025);2npp_D(0.0038);2pf4_B(0.0033);2nym_A(0.0033);3dw8_D(0.0025)	P179(13);R182(1);R183(19);A185(1);Q217(1);S219(3);V220(1)	39	7	0.0023
#44	HRAS	3tgp_A(0.0045);6q21_D(0.0024)	A11(1);G12(25);G13(25);T58(1);A59(1);G60(1);Q61(40)	91	7	0.0024
#45	PTPN11	3tl0_A(0.0025);1ayc_A(0.003);4je4_A(0.0025)	D61(2);E69(4);F71(3);A72(7);E76(7)	23	5	0.0025
#46	TP53	3exl_A(0.0027);3exj_B(0.0036)	R273(253);C275(30);A276(6);C277(6);P278(37);G279(5);R280(40);D281(30);R282(90);R283(8);T284(1);E285(22)	522	12	0.0027
#47	PPP2R1A	4i5n_D(0.0027)	T145(1);P179(13);R182(1);R183(19);A185(1);S219(3);V220(1)	39	7	0.0027
#48	AMY1C	4gqq_A(0.0027)	H314(1);S326(1);I327(1);D332(1)	4	4	0.0027
#49	FBXW7	2ovq_B(0.0035);2ovr_B(0.0028);2ovp_B(0.0053)	S426(1);V464(1);R465(62);R479(19);R505(40)	123	5	0.0028
#50	PTEN	1d5r_A(0.003)	I28(3);A34(1);K128(5);T131(1);G132(7);I135(1);C136(8);L152(2);Y155(2);R159(2);G165(7);V166(1)	40	12	0.003
#51	SPOP	3hqm_B(0.0415);3hsv_B(0.0414);3hsv_A(0.0359);3ivv_A(0.0376);3ivq_B(0.035);3hqi_B(0.0035);3hqh_A(0.0423);3hu6_B(0.0031);3ivb_A(0.0398);3hqi_A(0.0034);3hql_A(0.037);3hu6_A(0.0032);3hql_B(0.0385);3hqm_A(0.0372);4o1v_A(0.0415);3ivq_A(0.0373);2cr2_A(0.0574)	Y87(5);F102(5);K103(1);F104(2);M117(4);F133(22)	39	6	0.0031
#52	SPOP	3hqi_A(0.0034);3hsv_A(0.0359);3hqi_B(0.0035);3hu6_A(0.0032);3hqm_B(0.0415);2cr2_A(0.0574);3hql_A(0.037);3hsv_B(0.0414);3ivb_A(0.0398);3hqh_A(0.0423);3ivq_B(0.035);4o1v_A(0.0415);3ivv_A(0.0376);3ivq_A(0.0373);3hqm_A(0.0372);3hql_B(0.0385);3hu6_B(0.0031)	Y87(5);F104(2);D130(2);W131(7);F133(22);K134(1)	39	6	0.0031
#53	CENPE	1t5c_A(0.0047);1t5c_B(0.0031)	R128(1);V129(2);S130(1);E170(2);M209(1)	7	5	0.0031
#54	KRAS	4dlx_A(0.0046);3rso_A(0.0041);4dly_A(0.0045);3rs3_A(0.0052);4dlz_A(0.0052);3v4f_A(0.0051);4dlr_A(0.0042);3rs0_A(0.0054);3rrz_A(0.0048);3l8y_A(0.0044);4dlv_A(0.0032);3rs4_A(0.0057);3rs2_A(0.0049);3rs7_A(0.0038);4dls_A(0.004)	G12(735);G13(91);P34(1);A59(5);G60(6);Q61(75);E62(2);E63(2);Y64(3)	897	9	0.0032
#55	KDM4B	4lxl_A(0.0033)	V172(1);E191(1);L195(1);Y196(1);S197(1);P273(1);F292(1);A293(1)	8	8	0.0033
#56	KRAS	1xd2_B(0.0035);1nvv_R(0.0034)	A11(2);G12(735);G13(91);A59(5);G60(6);Q61(75);E62(2);E63(2);Y64(3);R68(2)	898	10	0.0034
#57	PTEN	1d5r_A(0.0034)	H93(6);P95(1);G129(5);R130(71);V166(1);T167(1);S170(4);Q171(1);R173(10);Y174(1);V175(3)	101	11	0.0034
#58	CDK4	3g33_C(0.0407);3g33_A(0.0411);2w96_B(0.0378);2w9z_B(0.0405);2w99_B(0.0398);2w9f_B(0.0034)	K22(4);A23(1);R24(10);F31(1)	16	4	0.0034
#59	TP53	1pet_A(0.0043);1pet_C(0.0037);1pet_B(0.0048);1pet_D(0.0049)	L330(2);Q331(7);R333(1);G334(5);R337(35);F338(2);F341(2);R342(3)	57	8	0.0037
#60	NGFR	3ij2_Y(0.0042);1sg1_X(0.0037);3buk_C(0.0044);3ij2_X(0.0039)	V71(1);T72(2);F73(1);D75(1);P85(2);D104(2)	9	6	0.0037
#61	BRAF	3ppk_A(0.004);3ppj_A(0.0043);3d4q_B(0.0058);3d4q_A(0.0063)	G466(17);S467(2);G469(21);L485(2);D594(12);F595(1);G596(5);L597(4)	64	8	0.004
#62	AKR7L	2clp_I(0.004);2bp1_A(0.0043);2clp_A(0.0042)	M85(2);S87(1);A88(1);A123(2)	6	4	0.004
#63	CSF1	3uez_G(0.0063);3uf2_F(0.0077);3uf2_B(0.0091);3uf2_D(0.0071);4fa8_E(0.0081);3uf2_H(0.0062);3uf2_A(0.0058);3uf2_I(0.0062);3uez_F(0.0042);4fa8_F(0.0068);3uf2_E(0.0052);3uf2_J(0.0054);3uf2_C(0.0065);4fa8_G(0.004);3uez_H(0.0066);3uf2_G(0.0066)	F67(1);F69(1);D71(1);A85(1);L88(1);V135(1)	6	6	0.004
#64	PAXIP1	4fxk_A(0.004)	T872(1);F874(1);E875(1);P876(1);K885(1);Y887(1)	6	6	0.004
#65	KRAS	1nvw_Q(0.0042);6q21_A(0.0051)	A11(2);G12(735);G13(91);P34(1);A59(5);G60(6);Q61(75);E62(2);E63(2);Y64(3)	897	10	0.0042
#66	BRAF	4h58_C(0.0042)	G464(2);G466(17);F595(1);G596(5);L597(4);V600(545);K601(15)	588	7	0.0042
#67	PPP2R1A	2ie3_A(0.0066);3k7w_A(0.0054);3k7v_A(0.0042)	P179(13);R182(1);R183(19);Q217(1);S219(3);V220(1)	38	6	0.0042
#68	PPP2R1A	2ie3_A(0.0066);1b3u_B(0.005);2ie4_A(0.0048);4i5n_A(0.0056);3k7v_A(0.0042);3fga_A(0.005);3k7w_A(0.0054);4i5l_D(0.0047);1b3u_A(0.0044);4i5l_A(0.0047);2pkg_A(0.0054)	P179(13);R182(1);R183(19);A185(1);S219(3);V220(1)	38	6	0.0042
#69	PTK2B	3et7_A(0.0042);3fzr_A(0.0044)	M537(1);H547(1);L565(1);G566(1);D567(1);L570(1);S571(1);M610(2)	8	8	0.0042
#70	BRAF	4g9c_A(0.0043)	G466(17);S467(2);F595(1);G596(5);L597(4);V600(545);K601(15)	588	7	0.0043
#71	EP300	4bhw_B(0.0043);3biy_A(0.0079);4bhw_A(0.0056)	G1375(1);H1377(1);S1396(1);Y1397(1);L1398(1);D1399(18);Y1446(1);R1627(5)	29	8	0.0043
#72	PTEN	1d5r_A(0.0045)	K128(5);G129(5);G132(7);C136(8);L152(2);Y155(2);G165(7);V166(1);T167(1);Q171(1)	39	10	0.0045
#73	PLEKHH2	4k30_Y(0.0047);4k30_A(0.0053);4k30_B(0.0048)	E92(1);S93(2);D99(1);D100(1);V101(1);I102(1);Q103(2)	9	7	0.0047
#74	IFNLR1	3og4_B(0.0071);3og6_B(0.0047)	P27(2);T102(1);S104(2);S107(1);P110(2)	8	5	0.0047
#75	PTEN	1d5r_A(0.0048)	K128(5);G129(5);R130(71);T131(1);G132(7);M134(1);I135(1);C136(8);Y155(2);V166(1)	100	10	0.0048
#76	PLXNB1	1w0r_A(0.0051);1w0s_A(0.0049)	C1271(1);V1272(1);R1273(1)	3	3	0.0049
#77	THRA	3hzf_A(0.0068);3jzb_A(0.0065);2h79_A(0.005);2h77_A(0.0059);3ilz_A(0.0056);1nav_A(0.0067)	R284(1);E285(1);K288(1);G291(1);V294(2);S296(1)	7	6	0.005
#78	TICAM1	4bsx_D(0.0096);2m63_A(0.021);4bsx_C(0.0094);4bsx_A(0.0099);4c0m_B(0.0051);4bsx_B(0.0101)	S112(1);R114(1);A117(1);Q119(1);E120(1);A121(1)	6	6	0.0051
#79	SYT14	3hhc_B(0.0052);3hhc_A(0.0056)	Q317(1);S410(1);L411(1);E412(2);G414(1);S415(1)	7	6	0.0052
#80	SYT14	3hhc_B(0.0052)	P378(1);S410(1);L411(1);E412(2);G414(1);S415(1)	7	6	0.0052
#81	RHOA	1z2c_A(0.0054);3kz1_E(0.0095);1cxz_A(0.0074);1s1c_A(0.0077);1a2b_A(0.0065);1s1c_B(0.0086);1tx4_B(0.009);2gcp_A(0.0083);3msx_A(0.009);1ow3_B(0.0076);1kmq_A(0.0084)	L22(2);T37(2);F39(1);E40(7);N41(1);Y42(11);L57(4);D59(3);T60(1);A61(2)	33	10	0.0054
#82	PTPN11	4h1o_A(0.0054)	G60(1);A72(7);T468(5);T507(2);Q510(7);R512(1)	23	6	0.0054
#83	ZNF98	1lqs_S(0.0055);1y6n_R(0.0057);1lqs_R(0.007);1j7v_R(0.0057)	L362(1);S363(1);H364(1);T366(2);K369(1);R370(4);R398(1)	11	7	0.0055
#84	HRAS	6q21_A(0.0065);1nvx_Q(0.0074);1nvu_Q(0.0075);3kud_A(0.0097);2lcf_A(0.0182);1iaq_C(0.0058);1nvw_Q(0.0089);2lwi_A(0.0166)	A11(1);G12(25);G13(25);G60(1);Q61(40);V81(1)	90	6	0.0058
#85	KRAS	1nvv_Q(0.0059)	G12(735);G13(91);P34(1);A59(5);G60(6);Q61(75);E62(2);E63(2)	894	8	0.0059
#86	HRAS	4dls_A(0.0081);3rs0_A(0.0075);4nym_Q(0.0075);2cl6_X(0.0086);4dlv_A(0.0097);3rso_A(0.0092);3v4f_A(0.0061);4dlx_A(0.0075);3rrz_A(0.0105);3l8y_A(0.0095);3rs4_A(0.0077);4dlz_A(0.0083);3rs2_A(0.0089);4nyj_Q(0.0063);4dly_A(0.0088);4nyi_Q(0.0077);3rsl_A(0.0063);4dlr_A(0.0084);3rs3_A(0.0078);3rs7_A(0.0079);1nvv_Q(0.0079)	G12(25);G13(25);A59(1);G60(1);Q61(40)	90	5	0.0061
#87	PROCR	1lqv_A(0.0077);3jtc_A(0.0062)	R113(1);C114(1);F130(1);E132(2);A134(1);S142(1);R144(2)	9	7	0.0062
#88	ACP1	1xww_A(0.0062);3n8i_A(0.0513);1dg9_A(0.0082);1z12_A(0.008);1phr_A(0.007);5pnt_A(0.0435);1pnt_A(0.0089);1z13_A(0.007)	L14(1);R19(1);S20(1);I128(1);E129(1);D130(1)	6	6	0.0062
#89	TP53	3q06_A(0.0065)	C238(34);N239(15);S240(3);S241(39);C242(23);M246(10);R248(214);R249(48);P250(12);I251(6);V272(25);R273(253);V274(21);C275(30)	726	14	0.0065
#90	PTEN	1d5r_A(0.0065)	L70(1);P96(2);I101(1);F104(1);C105(5);R130(71);T131(1);G132(7);M134(1);I135(1);C136(8);Y138(1)	99	12	0.0065
#91	PTEN	1d5r_A(0.0065)	G127(5);K128(5);G129(5);R130(71);T131(1);G132(7);G165(7);V166(1);Q171(1)	99	9	0.0065
#92	HRAS	1nvw_Q(0.0089);6q21_A(0.0065);2lwi_A(0.0166)	A11(1);G12(25);G13(25);A59(1);G60(1);Q61(40)	90	6	0.0065
#93	BRAF	3pri_A(0.0065);3pri_B(0.0082);3ppk_B(0.0067)	G466(17);S467(2);G469(21);L485(2);D594(12);G596(5);L597(4)	63	7	0.0065
#94	HIST1H4L	1hio_D(0.0065)	A84(1);M85(1);D86(1);V88(1)	4	4	0.0065
#95	ZNF98	1g0y_R(0.0065);1itb_B(0.0071)	F349(1);K351(1);C352(1);E353(1)	4	4	0.0065
#96	TP53	4mzi_A(0.0066);4ibv_A(0.0091);3kz8_B(0.0112);3igl_A(0.0098);3kz8_A(0.0113)	V173(32);R174(4);R175(154);C176(54);P177(6);H179(71);E180(3);P190(6);P191(1);H193(66);L194(23);M237(24);C238(34);G244(25);G245(97)	592	15	0.0066
#97	RORC	3l0l_B(0.0105);4wlb_A(0.0085);4s14_A(0.0072);4nie_A(0.0105);4wqp_A(0.0105);4qm0_C(0.0085);4qm0_A(0.0102);4wqp_B(0.0067);3kyt_A(0.0106);4wpf_D(0.0106);3b0w_B(0.0121);4nb6_A(0.0087);4ymq_A(0.0066);3b0w_A(0.0131);3l0j_A(0.0073);4nie_B(0.012);4wpf_A(0.0113);3l0l_A(0.0076);4nb6_B(0.0075);4wlb_B(0.0068)	Y369(1);D372(1);R374(2);T375(1);G383(1);M385(1);F401(1)	8	7	0.0066
#98	BRAF	3psd_B(0.0085);4e26_B(0.008);3psd_A(0.0075);3ppj_B(0.0092);3psb_A(0.0067);3psb_B(0.0072)	G466(17);S467(2);G469(21);D594(12);F595(1);G596(5);L597(4)	62	7	0.0067
#99	THRA	1nav_A(0.0067)	R284(1);E285(1);K288(1);V294(2);S296(1);A298(1)	7	6	0.0067
#100	DPYSL3	4cns_D(0.0068);4cns_C(0.0081);4cns_A(0.008);4cns_B(0.0087)	G68(2);G69(1);D71(2);T101(1);T102(1);R361(1);M362(1);V410(1)	10	8	0.0068
#101	PTEN	1d5r_A(0.0069)	M35(1);G36(3);C124(3);K125(2);A126(5);G127(5);K128(5);G129(5);T131(1);R159(2)	32	10	0.0069
#102	PTBP2	3zzy_B(0.0073);3zzz_A(0.0078)	K209(1);I211(1);L223(1);Q224(1);N261(1);V262(1)	6	6	0.0073
#103	CLTC	1xi5_A(0.0073);3iyv_A(0.0076);1xi4_A(0.0075)	R892(2);L894(2);R895(1)	5	3	0.0073
#104	PTPN11	4h34_A(0.009);4gwf_A(0.0074);4dgx_A(0.01);4h1o_A(0.0097);4dgp_A(0.0109);4gwf_B(0.0087)	A72(7);E76(7);F285(2);S502(2);M504(1);Q506(1);T507(2)	22	7	0.0074
#105	PTPN11	4dgp_A(0.0109);2shp_A(0.012);4dgx_A(0.01);4gwf_A(0.0074);4h1o_A(0.0097);4gwf_B(0.0087);4h34_A(0.009)	E69(4);F71(3);A72(7);E76(7);I282(1)	22	5	0.0074
#106	NOTCH1	4cue_A(0.0084);4cuf_A(0.0082);4d0e_A(0.0078);2vj3_A(0.0078);4d0f_A(0.0074);4cud_A(0.0094)	E455(5);C456(2);P460(4);C461(1);A465(4);C467(2);L468(1);D469(2)	21	8	0.0074
#107	TP53	2mej_B(0.0075)	Y163(37);V173(32);R174(4);R175(154);C238(34);N239(15);S240(3);S241(39);C242(23);M243(1);G244(25);G245(97);M246(10);N247(8);R248(214);R249(48);I251(6)	734	17	0.0075
#108	TP53	4loe_B(0.0118);3q05_A(0.0087);4ibu_D(0.0163);4kvp_A(0.0117);4agn_B(0.0097);2ybg_C(0.0138);4ibs_A(0.0145);4kvp_D(0.0131);4agq_B(0.0105);2ahi_A(0.0122);2ocj_C(0.013);2bim_A(0.0115);4ibs_D(0.0116);4ijt_A(0.0115);4ibt_D(0.0129);4ibw_A(0.0111);4ibt_A(0.011);2ata_B(0.0126);1gzh_C(0.0132);4agm_B(0.0097);4agp_B(0.0114);4hje_C(0.0134);3ts8_A(0.0086);4lof_A(0.0106);3d0a_D(0.0159);1tsr_A(0.0122);1gzh_A(0.01…	V173(32);R174(4);R175(154);C176(54);P177(6);H179(71);E180(3);P191(1);H193(66);L194(23);M237(24);C238(34);G244(25);G245(97)	586	14	0.0075
#109	PPP2R1A	2nym_A(0.0099);3k7w_A(0.0081);4i5l_A(0.0085);1b3u_A(0.0079);2npp_A(0.0089);3k7v_A(0.0075);2ie3_A(0.0107);3fga_A(0.0094);2iae_A(0.0085);2pkg_A(0.0102);2pf4_A(0.0087);2pkg_B(0.0082);4i5n_D(0.008);2nyl_A(0.0091);2pf4_C(0.0089);3dw8_D(0.0089);4i5n_A(0.009);3dw8_A(0.0091);2pf4_B(0.0088);1b3u_B(0.0084);4i5l_D(0.0095);2nyl_D(0.0101);2npp_D(0.0095);2ie4_A(0.009);2nym_D(0.008)	L173(1);P179(13);R182(1);R183(19);A185(1);D215(1);Q217(1);V220(1)	37	8	0.0075
#110	CD300C	2q87_A(0.0076)	P34(1);V35(2);L97(1);E98(1);L100(1);E102(2);D104(2);S130(1)	11	8	0.0076
#111	TMPRSS11E	2oq5_A(0.0076)	S246(1);F247(1);T250(2);I251(1);P253(1);S254(3);M256(2)	11	7	0.0076
#112	TMPRSS11E	2oq5_A(0.0076)	S246(1);F247(1);T250(2);S254(3);M256(2);R258(1);V293(1)	11	7	0.0076
#113	TMPRSS11E	2oq5_A(0.0076)	S246(1);F247(1);T250(2);I251(1);P253(1);S254(3);H328(1);L329(1)	11	8	0.0076
#114	C3	1w2s_A(0.0076)	P1007(2);S1008(2);G1017(2)	6	3	0.0076
#115	HSD17B10	1e6w_C(0.009);1e3w_B(0.0084);1e3w_A(0.0101);1u7t_C(0.0741);2o23_A(0.09);1u7t_A(0.0772);1e3w_D(0.0076);1u7t_D(0.0765);1e6w_A(0.0094);1so8_A(0.0861);1u7t_B(0.0756);1e3w_C(0.0098);1e6w_B(0.0116);1e6w_D(0.0078);1e3s_A(0.008)	G10(1);L11(1);V12(1);A13(1);G34(1)	5	5	0.0076
#116	RBBP7	3cfs_B(0.013);2xu7_A(0.0077)	E313(2);S314(1);H315(1);D317(1);G336(1);R340(3);N342(2)	11	7	0.0077
#117	TXNL4A	1pqn_A(0.0078)	D35(1);P36(1);K40(1);E43(1);V44(1);A105(1)	6	6	0.0078
#118	TP53	1pes_C(0.0084);1pes_A(0.0089);1pes_B(0.0087);1pes_D(0.0079)	L330(2);Q331(7);G334(5);R337(35);F338(2);F341(2);R342(3)	56	7	0.0079
#119	EP300	3biy_A(0.0079)	Y1397(1);L1398(1);D1399(18);Y1446(1);H1451(3);R1627(5)	29	6	0.0079
#120	SLC25A5	2c3e_A(0.008);1okc_A(0.0079)	R31(2);R72(1);G73(1);N77(2);A137(1);R138(2)	9	6	0.0079
#121	WDR75	2qnk_A(0.0079)	I520(1);V521(1);T522(1);A539(1);L565(1);S592(1)	6	6	0.0079
#122	PIK3R1	4ovu_B(0.0094);4a55_B(0.0098);4l23_B(0.0081)	I559(2);D560(5);N564(6);S565(2);K567(5);P568(1)	21	6	0.0081
#123	PARD3	2ns5_A(0.0081)	V48(2);R50(1);L51(1);I58(1);D60(2)	7	5	0.0081
#124	SERPINB3	2zv6_A(0.0099);2zv6_C(0.0081)	N8(1);T9(1);K10(1);F11(1);D14(1);L15(1);P31(1)	7	7	0.0081
#125	FGF9	1g82_D(0.0135);1g82_A(0.0082);1g82_C(0.0104)	G80(1);T81(1);I82(1);G117(1);L124(1);G126(1);S127(1);E128(1)	8	8	0.0082
#126	SLIT2	3ee6_A(0.0083)	A455(2);R456(2);S459(1);P460(1);R461(2);R462(3);N465(1);R467(4);A505(1);A536(1)	17	10	0.0083
#127	CLTC	1b89_A(0.0084)	N1288(1);Y1289(1);Y1290(1);R1293(1);G1294(1);L1299(1)	6	6	0.0084
#128	RAC1	2ov2_D(0.0664);2w2v_C(0.0087);2qme_A(0.0699);2ov2_A(0.0629);2c2h_B(0.0615);1he1_C(0.0762);2w2x_A(0.0678);1foe_H(0.0727);2ic5_A(0.0623);3sua_A(0.0721);2h7v_B(0.069);2fju_A(0.0774);2p2l_A(0.069);1foe_B(0.0714);1i4t_D(0.0655);1ryh_B(0.0606);2w2v_A(0.0577);2c2h_A(0.0099);1g4u_R(0.0537);1ryh_A(0.0642);2w2v_D(0.0581);2ic5_B(0.067);2g0n_B(0.0637);4gzm_B(0.0714);1hh4_A(0.0568);1foe_D(0.0731);4gzl_B(0.073…	G15(1);C18(2);P29(29);A159(10)	42	4	0.0087
#129	KRAS	2cl6_X(0.0088)	G12(735);G13(91);A59(5);G60(6);Q61(75);E62(2);E63(2)	893	7	0.0088
#130	KDR	1vr2_A(0.009);1ywn_A(0.0089)	A1031(1);R1032(5);V1093(1);W1096(1);E1097(1);F1099(1);S1100(5);A1103(1);P1105(1)	17	9	0.0089
#131	CHN2	1xa6_A(0.009)	R39(3);P40(2);K41(1);R42(1);I43(2);V76(1);A79(1)	11	7	0.009
#132	CACNA1E	3eg9_A(0.0101);3efo_A(0.0103);3egd_A(0.0115);2nut_A(0.0099);3egx_A(0.009);2nup_A(0.0101)	E1108(1);E1109(1);E1110(1);E1112(1);K1113(1);Q1116(1);K1117(1)	7	7	0.009
#133	ZNF98	3brv_B(0.0098);3brt_B(0.0091);3brv_D(0.0134);3brt_D(0.0092)	E493(1);E494(1);G496(2);K497(1);A498(1);F499(1);N500(1);Q501(1)	9	8	0.0091
#134	HIST1H2AE	1hio_A(0.0093)	A70(1);R72(1);D73(1);N74(1)	4	4	0.0093
#135	ITGA4	3v4v_A(0.0139);3v4v_C(0.0124);3v4p_A(0.0095);3v4p_C(0.0104)	G53(1);L427(1);S428(1);G431(2);G451(1);A452(1);R454(3);S455(1);S457(2);A458(1)	14	10	0.0095
#136	CAND1	1u6g_C(0.0095)	F371(1);Y372(1);S376(1);A397(1);L399(1);L401(1);T405(1);R406(1)	8	8	0.0095
#137	ZNF98	3brv_B(0.0098)	E494(1);G496(2);K497(1);A498(1);F499(1);N500(1);Q501(1);H504(1)	9	8	0.0098
#138	ZNF98	3brv_B(0.0098)	C492(1);E493(1);E494(1);G496(2);K497(1);A498(1);F499(1);N500(1)	9	8	0.0098
#139	MDGA2	3k71_B(0.0114);3k6s_B(0.0098);3k72_B(0.0101)	P447(1);E449(1);S451(1);G458(1);T460(1)	5	5	0.0098
#140	BRAF	4mnf_A(0.0108);4h58_A(0.0102);4mnf_B(0.0124);4h58_B(0.0123);2fb8_B(0.0113)	G466(17);S467(2);G469(21);D594(12);G596(5);L597(4)	61	6	0.0102
#141	TUBA3D	3edl_F(0.0117);3e22_A(0.0117);3du7_C(0.0138);4i55_A(0.0383);4iij_A(0.0392);1z2b_C(0.0151);1sa0_C(0.0115);4i4t_C(0.0383);4ihj_A(0.0393);4i55_C(0.0368);4ihj_C(0.0388);3du7_A(0.012);1sa0_A(0.0103);4i4t_A(0.0302);4iij_C(0.0388);4i50_C(0.0383);4i50_A(0.0422);1z2b_A(0.014)	V181(2);V182(1);H393(1);D396(2);M398(1);Y399(1);R402(1);A403(1)	10	8	0.0103
#142	IGFBP3	1rx0_A(0.0111);1rx0_C(0.0103)	S140(1);R144(2);A146(1);G147(1)	5	4	0.0103
#143	SMAD4	3qsv_C(0.0105);3qsv_D(0.0114)	L57(1);Y95(1);A96(1);W99(1);R100(1);P130(1);Y131(1);H132(2);Y133(1);E134(1)	11	10	0.0105
#144	CUL5	4n9f_V(0.0105)	V185(1);N186(1);L187(1);C188(1);P191(1);E192(1);K194(1)	7	7	0.0105
#145	SIRT3	4v1c_E(0.0118);4fz3_A(0.0133);4bn5_G(0.0105)	F192(1);T255(1);V286(1);V287(1);K288(1);I291(1);V292(1)	7	7	0.0105
#146	BRAF	3d4q_B(0.013);3ppk_B(0.0121);3ppj_B(0.0122);3ppk_A(0.0106)	G466(17);S467(2);L514(1);H574(2);N581(11);D594(12);F595(1);G596(5);L597(4)	54	9	0.0106
#147	TP53	4hje_C(0.0165);2ahi_D(0.0174);2ac0_B(0.0184);2ata_B(0.0152);1tsr_B(0.0206);1kzy_A(0.0171);2ata_D(0.0222);3kmd_C(0.0184);1gzh_C(0.0154);2ac0_D(0.019);2ahi_A(0.0175);4kvp_D(0.016);2ac0_A(0.0169);1tup_B(0.0195);3kmd_D(0.0154);2ata_C(0.0182);2ahi_C(0.0195);3kmd_A(0.0158);4lo9_A(0.0164);2ata_A(0.0169);3igl_A(0.0153);4lo9_B(0.0164);4hje_B(0.0166);2ac0_C(0.0189);3q05_A(0.011);4lo9_D(0.0177);2ady_A(0.017…	C238(34);N239(15);S240(3);S241(39);C242(23);M246(10);N247(8);R248(214);R249(48);V272(25);R273(253);V274(21);C275(30)	712	13	0.011
#148	ANKLE2	3bxw_A(0.0126);3bxw_B(0.011)	W495(1);E533(1);D534(1);R536(3);K537(3);Q614(1)	10	6	0.011
#149	IFIT1	4hou_B(0.0112);4hou_A(0.0169)	S13(1);V121(1);P131(1);R133(3);R135(2)	8	5	0.0112
#150	RBP2	1eii_A(0.0154);1b4m_A(0.0112)	E18(2);M21(2);A23(2);I26(1);D27(1);F28(1)	8	6	0.0112
#151	RHOA	3kz1_F(0.0114)	L22(2);T37(2);F39(1);E40(7);Y42(11);L57(4);D59(3);T60(1);A61(2)	32	9	0.0114
#152	GABPA	2juo_A(0.0114)	A41(1);I42(1);G49(1);L54(1);L81(1);G90(1);T91(2)	8	7	0.0114
#153	H2AFJ	1m1a_C(0.0275);3tu4_C(0.039);4j8u_C(0.0244);1kx5_C(0.0498);1p3f_G(0.0216);1kx4_G(0.0257);3a6n_G(0.0344);1p3b_C(0.0212);1m18_C(0.0238);3mgs_C(0.0279);1p3a_C(0.0236);1tzy_A(0.0316);1p3k_G(0.0247);2hio_A(0.0209);3w98_C(0.0239);3mgr_C(0.0285);3mgq_C(0.0302);3kwq_G(0.0278);1p3a_G(0.028);3ayw_C(0.043);3azh_C(0.0316);1p3g_G(0.0399);2fj7_C(0.0213);3rej_C(0.0267);3b6g_G(0.0201);3av1_C(0.0315);3lja_C(0.029…	R89(1);D91(1);E93(1);N95(1);L98(1)	5	5	0.0114
#154	PPP3CA	2jog_A(0.0117)	H151(3);W232(1);R279(1);H281(1);E282(2);I305(1)	9	6	0.0117
#155	VIM	3s4r_B(0.0117);3ssu_B(0.0933)	E151(1);E152(1);E153(1);E156(2);Q160(1);V161(1)	6	6	0.0117
#156	KIAA0586	2r7e_B(0.0117)	H44(1);E51(1);T69(2);L73(1)	5	4	0.0117
#157	IL13RA2	3lb6_D(0.0686);3lb6_C(0.0118)	P35(1);E68(1);H106(1);S121(1);S122(1);W123(1);A124(1)	7	7	0.0118
#158	ACOT4	3k2i_B(0.0141);3k2i_A(0.0119)	P310(3);E312(3);R341(2);Q343(1)	9	4	0.0119
#159	SOX6	4jra_D(0.012)	E104(1);R122(4);R123(3);L549(1);Q552(1)	10	5	0.012
#160	SOX6	4jra_D(0.012)	E104(1);R122(4);R123(3);E140(1);R144(1)	10	5	0.012
#161	FGG	1deq_C(0.0121)	V293(2);L302(1);T303(1);M336(1)	5	4	0.0121
#162	MASP1	4igd_A(0.0123)	G298(1);E300(3);K318(1);F321(1);T354(1)	7	5	0.0123
#163	CTPS1	4eaz_A(0.0123)	E228(2);E237(1);P238(1);E239(1);S300(1);L303(1)	7	6	0.0123
#164	THADA	4m7r_B(0.0125);2ld4_A(0.0597);4m7r_A(0.0175);2yui_A(0.0371)	I519(1);D520(1);E524(2);V527(1);Y563(1)	6	5	0.0125
#165	CDKN2C	1bu9_A(0.0127)	R39(1);Q43(1);D64(1);K66(1);D67(1);T69(1);A72(1);E99(1)	8	8	0.0127
#166	SRP9	1e8s_A(0.0127)	A25(1);R26(1);D44(1)	3	3	0.0127
#167	BRAF	4g9c_A(0.0128)	G466(17);S467(2);V471(1);L514(1);N581(11);D594(12);F595(1);G596(5);L597(4)	54	9	0.0128
#168	HBA2	2h35_A(0.0135);2h35_C(0.0128)	P115(1);H123(1);S125(1);L126(1);D127(1)	5	5	0.0128
#169	RGPD3	3bbp_D(0.0164);3bbp_E(0.0129)	N1670(1);G1671(1);R1674(1);E1675(2);T1679(1)	6	5	0.0129
#170	HRAS	3rso_A(0.0199);1p2t_A(0.0158);1k8r_A(0.0136);3rsl_A(0.0137);3l8y_A(0.0198);1gnr_A(0.0177);3lbh_A(0.018);3i3s_R(0.0147);4dlx_A(0.016);3rrz_A(0.018);6q21_A(0.0157);4dlz_A(0.0189);6q21_D(0.015);1gnp_A(0.0169);4dly_A(0.017);3l8z_A(0.0162);2cl7_X(0.015);4dlr_A(0.0186);3rs3_A(0.0176);4dlu_A(0.0174);2clc_X(0.0188);3k8y_A(0.0173);2cl6_X(0.0175);1lfd_B(0.0184);3lbi_A(0.0183);1nvu_Q(0.0169);6q21_C(0.0162);…	A11(1);G12(25);G13(25);G60(1);Q61(40)	89	5	0.013
#171	RNF111	2kiz_A(0.013)	R957(1);L958(1);H962(2);L963(1);V969(1)	6	5	0.013
#172	RNF111	2kiz_A(0.013)	C942(1);R957(1);L958(1);H962(2);L963(1)	6	5	0.013
#173	CALM1	2hf5_A(0.0132)	I64(1);D65(1);P67(1);L70(2);M73(1);D81(1);E83(1)	8	7	0.0132
#174	HDAC8	1vkg_B(0.0132)	M40(1);L44(1);A49(1);R313(1);P332(1);H334(1);F336(1)	7	7	0.0132
#175	KPNB1	1m5n_S(0.0143);1gcj_A(0.0132);1f59_B(0.0165);1f59_A(0.0193);1o6o_A(0.0167);1o6o_B(0.0179);1o6p_A(0.0192);1o6p_B(0.0196);1o6o_C(0.0188)	R54(1);L99(1);E102(2);Y104(1);A109(1)	6	5	0.0132
#176	SUPT5H	2jyw_A(0.0203);2kbo_A(0.0134)	R813(1);A816(1);Q817(2);G819(1)	5	4	0.0134
#177	PIK3CA	2v1y_A(0.0136)	R38(14);E39(5);R88(40);C90(4);R93(15)	78	5	0.0136
#178	KRAS	1nvx_Q(0.0152);1nvu_Q(0.0137)	A11(2);G12(735);G13(91);G60(6);Q61(75);E62(2);E63(2);R68(2);D92(1)	891	9	0.0137
#179	PUM1	1m8x_A(0.0301);3q0p_A(0.0236);1m8w_B(0.0255);3bsx_B(0.0277);3q0l_A(0.0267);3q0m_B(0.028);1m8x_B(0.0279);2yjy_A(0.0259);2yjy_B(0.0227);3q0o_A(0.026);1m8z_A(0.0297);3q0n_A(0.0254);3q0l_B(0.0259);3bsb_B(0.0242);1m8w_A(0.0255);3bsx_A(0.0258);1ib2_A(0.0138);3q0p_B(0.026);3q0n_B(0.0272)	A1095(1);V1096(1);D1099(1);E1100(1);C1102(1);M1104(1)	6	6	0.0138
#180	BRAF	3prf_A(0.014);4mnf_B(0.0164);4mnf_A(0.015);2fb8_B(0.0153);4h58_A(0.0153);2fb8_A(0.0162)	G466(17);S467(2);H574(2);N581(11);D594(12);F595(1);G596(5);L597(4)	53	8	0.014
#181	MAPK1	1wzy_A(0.015);4gt3_A(0.0179);4iz5_A(0.017);4fv3_A(0.0191);3i60_A(0.0168);4fv8_A(0.0167);1tvo_A(0.0181);4erk_A(0.0195);4fv1_A(0.0205);3qyi_A(0.0201);3zu7_A(0.0175);4fux_A(0.0176);3c9w_A(0.0185);3erk_A(0.018);2oji_A(0.018);4qta_A(0.0189);4fv0_A(0.0173);4nif_B(0.0183);4h3q_A(0.0156);1gol_A(0.0174);2fys_A(0.0198);4iz5_B(0.0193);3sa0_A(0.0302);4iza_C(0.0178);4fv9_A(0.0191);4fv4_A(0.0152);3i5z_A(0.0169…	E81(2);R135(1);G136(1);D321(3);E322(15)	22	5	0.014
#182	ATP1A3	2zxe_A(0.014)	R340(1);M341(1);R343(1);K344(2);N345(1);D742(1);N744(1)	8	7	0.014
#183	NRAS	4dlv_A(0.0178);3rs2_A(0.0167);4dlx_A(0.0184);4dls_A(0.0175);3rso_A(0.0174);4dly_A(0.0162);3v4f_A(0.0141);1nvw_Q(0.0168);4dlz_A(0.0183);3rs3_A(0.017);3rs0_A(0.0167);6q21_A(0.0161);3rrz_A(0.0164);4dlr_A(0.0182);3rs4_A(0.0143);3l8y_A(0.0167);3rs7_A(0.018)	G12(36);G13(22);P34(1);G60(1);Q61(230);Y64(1)	288	6	0.0141
#184	CARM1	2y1x_A(0.0245);2y1w_B(0.0269);2v74_H(0.0168);3b3g_A(0.023);2v74_B(0.0163);3b3j_A(0.0155);2y1x_D(0.0249);2v74_D(0.0171);4ikp_C(0.0171);2v74_F(0.0181);2v7e_A(0.0205);2y1w_D(0.024);2y1w_C(0.0278);3b3f_A(0.0238);4ikp_D(0.0141);2y1x_C(0.025);2y1w_A(0.0247);2y1x_B(0.0277)	D190(1);A202(13);A203(2);R208(1);I210(1)	18	5	0.0141
#185	CR1	2mcz_A(0.0141)	L49(1);A52(1);C73(1);R74(2);G79(1);P81(1);C99(1);R101(2)	10	8	0.0141
#186	UQCRFS1	2bcc_E(0.0141);1rie_A(0.0216)	E153(2);V176(1);F265(1);M270(1);V271(1);I272(1)	7	6	0.0141
#187	PTPN11	1aya_A(0.0158);1ayd_A(0.0157);3tkz_A(0.0142);1ayb_A(0.0153)	E69(4);F71(3);A72(7);E76(7)	21	4	0.0142
#188	PIK3R1	4a55_B(0.019);3hiz_B(0.0142);4ovu_B(0.0205)	D560(5);N564(6);S565(2);K567(5);P568(1);D569(1)	20	6	0.0142
#189	PIK3R1	4l1b_B(0.0142)	Y452(4);K459(1);P568(1);D569(1);L570(1);Q572(1);L573(3);R574(3);T576(1);R577(1)	17	10	0.0142
#190	FHL5	2dlu_A(0.0142)	K53(1);H63(1);A83(3);K84(1);R87(3);C93(1);R114(3);M116(1)	14	8	0.0142
#191	TP53I3	2j8z_A(0.0196);2oby_E(0.0169);2oby_A(0.0177);2oby_D(0.0144);2oby_C(0.0164);2oby_B(0.0172)	G141(1);D142(1);R162(2);G165(1);A166(1)	6	5	0.0144
#192	ITPR2	3jrr_A(0.0167);3jrr_B(0.0144)	G12(1);D13(1);I14(1);S16(1)	4	4	0.0144
#193	SETBP1	1i1f_A(0.0183);3ft2_A(0.0606);3gsq_A(0.0211);3v5k_A(0.0166);3mrm_A(0.0582);1agb_A(0.0518);3gso_A(0.0188);3ffc_F(0.0608);3mrp_A(0.0649);3bxn_A(0.0611);3utt_A(0.023);2gt9_A(0.0203);3bgm_A(0.0184);3hla_A(0.0622);3mrf_A(0.0161);2av7_A(0.0174);3mr9_A(0.0193);3ft4_A(0.0702);3gsv_A(0.0661);3mrc_A(0.0211);3ln4_A(0.064);3h9s_A(0.0183);1t20_A(0.0198);1i1y_A(0.0189);3sko_A(0.0634);3spv_A(0.062);2x4r_A(0.017…	K939(2);R942(2);S944(2);R948(3)	9	4	0.0147
#194	ERBB2IP	3iyg_E(0.0147)	E463(2);D465(2);E466(2)	5	3	0.0147
#195	HIC2	3zfb_A(0.0186);2vct_A(0.0242);1k3y_A(0.0186);1k3l_B(0.0153);4acs_A(0.0225);3ik9_B(0.0187);1usb_A(0.0203);1pkw_A(0.0179);3ik9_F(0.0199);3zfb_B(0.0172);3u6v_B(0.0177);1pl1_A(0.0184);1gsd_A(0.0185);1k3l_A(0.0148);2vcv_A(0.0406);4hj2_A(0.0165);4hj2_B(0.019);1pkz_B(0.0181);1usb_B(0.0162);1pkz_A(0.0189);3i6a_A(0.0211);1gsf_A(0.0195)	H551(1);F561(1);A562(1);D564(1);G567(1);R569(1)	6	6	0.0148
#196	KRAS	1aa9_A(0.0154)	G12(735);G13(91);D33(1);P34(1);I36(3);A59(5);G60(6);Q61(75)	896	8	0.0154
#197	TUBB2B	4hna_B(0.0324);4atu_A(0.0292);4i50_D(0.0633);4f6r_B(0.0305);3ryc_D(0.031);3j2u_B(0.0298);3ryh_D(0.0291);4i50_B(0.0537);3edl_B(0.0324);4i4t_D(0.0648);4abo_A(0.0248);2hxf_B(0.0261);4i55_B(0.0524);1tvk_B(0.0273);4drx_B(0.0295);3ryf_D(0.0302);4eb6_B(0.0352);4atx_A(0.0276);3ryc_B(0.0392);2hxh_B(0.029);4ihj_D(0.066);4f61_B(0.0406);3ryf_B(0.0393);3ryh_B(0.0352);3iz0_B(0.0258);2p4n_B(0.0272);1ia0_B(0.031…	A9(1);C12(1);G13(1);N14(1);V169(1)	5	5	0.0154
#198	TP53	4lo9_A(0.0236);4ibz_B(0.0239);1uol_A(0.0195);2x0v_A(0.0217);2x0u_B(0.0208);2pcx_A(0.0199);1tsr_B(0.0288);2ocj_B(0.0257);2j1z_B(0.0196);2j1z_A(0.0177);3d0a_C(0.0261);2j1w_B(0.019);4agl_A(0.0196);3zme_B(0.0186);2j20_B(0.0206);2j1x_A(0.0183);1ycs_A(0.028);1uol_B(0.0236);2j1w_A(0.02);2j20_A(0.0225);4iby_A(0.0211);4agp_A(0.0179);2j21_B(0.0182);4ibq_D(0.0215);2x0w_B(0.024);2vuk_A(0.0187);2x0v_B(0.0208)…	V173(32);R174(4);R175(154);C176(54);P177(6);H179(71);E180(3);P191(1);H193(66);L194(23);M237(24);C238(34);G245(97)	561	13	0.0157
#199	EP300	3biy_A(0.0159)	D1399(18);Y1446(1);H1451(3);P1452(3);Q1455(2);S1642(1)	28	6	0.0159
#200	PIK3R1	4l1b_B(0.0159)	N564(6);S565(2);K567(5);P568(1);D569(1);L570(1);Q572(1);L573(3)	20	8	0.0159
#201	ITGA4	4irz_A(0.0159)	G53(1);L427(1);S428(1);G431(2);G451(1);A452(1);R454(3);S455(1);S457(2);A458(1);V459(1)	15	11	0.0159
#202	MGAT1	1foa_A(0.016)	A186(2);R187(2);R190(1);A192(1);W276(1);P281(1);W283(1)	9	7	0.016
#203	EGFR	1mox_B(0.0186);1nql_A(0.0726);3qwq_A(0.0769);3njp_A(0.0768);1ivo_A(0.017);1mox_A(0.019);1yy9_A(0.072);3njp_B(0.0682);1ivo_B(0.0161);4kro_A(0.0767)	R252(8);F254(1);D256(2);K261(1);T263(2);C264(1);A289(28)	43	7	0.0161
#204	RQCD1	2fv2_A(0.0182);2fv2_C(0.0167);4crv_B(0.0184);4ct7_B(0.0162);4cru_B(0.0272);2fv2_D(0.0184);4ct6_B(0.0166);2fv2_B(0.0161)	L82(1);S87(6);N88(2);P131(14)	23	4	0.0161
#205	ACLY	3mwe_A(0.0174);3mwd_A(0.0162);3pff_A(0.0228)	I6(1);S7(1);E8(2);T10(2);P239(1)	7	5	0.0162
#206	EEF1A1	1ije_A(0.0173);1f60_A(0.0184);2b7c_A(0.0176);2b7b_A(0.0195);1ijf_A(0.0162);1g7c_A(0.0174)	T24(1);G25(1);L27(1);I28(1);Y29(1);I34(1)	6	6	0.0162
#207	PTPN11	4h34_A(0.0163)	F71(3);A72(7);E76(7);L262(1);Q506(1);T507(2)	21	6	0.0163
#208	PTPN11	4h34_A(0.0163)	F71(3);A72(7);E76(7);I282(1);Q506(1);T507(2)	21	6	0.0163
#209	UQCRFS1	1qcr_E(0.0163)	F265(1);M270(1);V271(1);I272(1)	4	4	0.0163
#210	NOTCH1	2qc9_A(0.0455);1yyh_B(0.0517);2f8x_K(0.0648);1ymp_A(0.0164);3v79_K(0.0627);3nbn_B(0.0381);2f8y_B(0.0823);2he0_A(0.0568);2qc9_B(0.0615);2f8y_A(0.0734);3nbn_E(0.0433)	A2019(1);D2020(1);V2021(1);A2023(1);S2030(1);L2047(1);G2051(1)	7	7	0.0164
#211	SPOP	3hu6_B(0.0166);3hqi_A(0.0188);3hqi_B(0.0181);3hu6_A(0.0166)	F102(5);K103(1);F104(2);M117(4);S119(2);F133(22)	36	6	0.0166
#212	SPOP	3hu6_B(0.0166);3hqi_A(0.0188);3hqi_B(0.0181);3hu6_A(0.0166)	F102(5);M117(4);S119(2);R121(3);F133(22)	36	5	0.0166
#213	C10ORF71	3bg9_A(0.0168)	Q88(2);S93(1);W95(1);A96(3);A97(1);Q123(1)	9	6	0.0168
#214	HIST1H2BC	2hio_B(0.023);3w99_H(0.0228);2aro_F(0.0239);3wa9_D(0.0196);3lel_H(0.0169);1tzy_B(0.0251);2xql_B(0.0217);4kha_A(0.0373);3c9k_B(0.0193)	F71(1);E72(2);I74(1);E77(2);A78(1);S79(2);A98(1);L103(1)	11	8	0.0169
#215	TP53	2mej_B(0.017)	V173(32);R174(4);R175(154);C176(54);P177(6);H179(71);E180(3);P191(1);H193(66);L194(23);M237(24);C238(34);M243(1);G244(25);G245(97);M246(10)	596	16	0.017
#216	NFE2L2	2flu_P(0.0229);4ifl_P(0.017)	D77(2);E79(18);T80(9);G81(10);E82(11)	49	5	0.017
#217	RHOA	3lw8_A(0.0178);1lb1_B(0.0233);3lwn_A(0.0228);1lb1_F(0.024);1x86_B(0.0201);3t06_B(0.0179);3tvd_A(0.0185);1xcg_F(0.0211);2rgn_F(0.0181);1x86_D(0.0232);1xcg_B(0.0204);4xh9_B(0.0201);3lw8_D(0.0204);2gco_B(0.0191);2rgn_C(0.0212);3t06_F(0.0208);4xh9_E(0.0225);1lb1_D(0.021);3lw8_B(0.0208);2gco_A(0.0196);2gcn_A(0.0171);3lw8_C(0.0203);4d0n_A(0.0201);3lxr_A(0.0214);1x86_F(0.021);1cc0_A(0.0195);1x86_H(0.019…	L22(2);I23(1);T37(2);F39(1);E40(7);N41(1);Y42(11);L57(4);D59(3)	31	9	0.0171
#218	FMNL3	3ghg_A(0.0197);3ghg_J(0.0173)	R280(2);G281(1);G282(1);E284(1);L287(2);A288(1)	8	6	0.0173
#219	TP53	2mej_B(0.0176)	C238(34);N239(15);S240(3);S241(39);C242(23);M246(10);N247(8);R248(214);R249(48);P250(12);I251(6);V272(25);R273(253);V274(21);C275(30)	730	15	0.0176
#220	HRAS	1xj0_A(0.0177)	A11(1);G12(25);G13(25);Q61(40);V81(1)	89	5	0.0177
#221	BRAF	4g9r_A(0.0205);4g9r_B(0.0177);1uwj_A(0.019)	N581(11);D594(12);F595(1);G596(5);L597(4);K601(15)	48	6	0.0177
#222	CD300C	2q87_B(0.0177);2q87_C(0.0183)	P34(1);V35(2);S38(1);L97(1);E98(1);L100(1);E102(2);D104(2)	11	8	0.0177
#223	TTK	4c4e_A(0.0251);2zmd_A(0.0184);4bi2_A(0.0187);4bi0_A(0.0203);3wyx_A(0.0209);2x9e_A(0.0178);3dbq_A(0.0224);4c4f_A(0.024)	D566(1);E571(4);A573(1);L575(2);G666(2);A668(1)	11	6	0.0178
#224	NEBL	2bb5_A(0.0178)	E417(3);I420(1);K421(1);G422(1);K423(1);G424(1);L427(1)	9	7	0.0178
#225	KRAS	1p2v_A(0.0213);3rs0_A(0.0206);3rs4_A(0.0229);4dlt_A(0.0237);3i3s_R(0.0186);1p2t_A(0.0209);1gnq_A(0.0201);3lbi_A(0.0218);4dls_A(0.02);1p2s_A(0.0179);3ddc_A(0.0227);4dlv_A(0.0196);3rrz_A(0.0237);1wq1_R(0.021);1gnp_A(0.0227);1p2u_A(0.0189);3l8z_A(0.0198);3rs2_A(0.0213);1lf0_A(0.0211);1nvw_Q(0.0192);3rry_A(0.0212);3rs7_A(0.0207);3rs5_A(0.0235);4dly_A(0.0229);2cl7_X(0.0218);1lfd_B(0.0196);1xd2_A(0.025…	A11(2);G12(735);G13(91);G60(6);Q61(75)	886	5	0.0179
#226	NRAS	1gnr_A(0.0218);3rs4_A(0.018);4dlx_A(0.0233);1lf0_A(0.0186);3l8y_A(0.0213);3lbi_A(0.0236);3lbn_A(0.0214);3k8y_A(0.0222);3ddc_A(0.0216);3rs2_A(0.0219);4g0n_A(0.0213);1nvv_Q(0.0209);2cl7_X(0.0219);4dlv_A(0.0221);3i3s_R(0.0192);3tgp_A(0.0221);1p2v_A(0.0216);1nvx_Q(0.0193);3lbh_A(0.0219);4dls_A(0.0213);1k8r_A(0.0207);4dlw_A(0.0195);2lcf_A(0.0302);3rso_A(0.0224);4dlu_A(0.022);4dlz_A(0.0217);4dlt_A(0.02…	G12(36);G13(22);G60(1);Q61(230)	286	4	0.018
#227	GCSH	2edg_A(0.0337);3klr_A(0.0181)	R51(2);K52(1);H57(1);E58(2);W59(1)	7	5	0.0181
#228	HIST1H2BL	1p3i_D(0.0226);3w97_D(0.0315);1zbb_D(0.0272);3lel_H(0.0271);3o62_D(0.0272);4kha_A(0.064);3rek_H(0.0261);3b6g_D(0.0229);3b6g_H(0.0212);1m19_D(0.0245);3tu4_D(0.03);1aoi_D(0.0223);1kx5_D(0.0271);2cv5_H(0.0285);1p3b_D(0.0274);3b6f_H(0.0203);3b6f_D(0.0182)	I74(1);A78(1);I90(1);T91(1);R93(1);I95(1);R100(1)	7	7	0.0182
#229	FLNA	4g8l_C(0.0363);1wdy_A(0.0227);4g8l_A(0.0205);4g8k_A(0.0207);4g8l_D(0.0206);4g8k_B(0.019);4g8l_B(0.0184)	T938(1);G946(1);V947(1);T950(1);D954(1)	5	5	0.0184
#230	RBBP7	2xyi_A(0.0205);2yba_B(0.0501);3c99_A(0.0187)	V297(1);E313(2);S314(1);H315(1);D317(1);G336(1);R340(3)	10	7	0.0187
#231	KRAS	3tgp_A(0.0188)	A11(2);G12(735);G13(91);A59(5);G60(6);Q61(75);E62(2)	891	7	0.0188
#232	HRAS	4nyi_Q(0.0241);1nvx_Q(0.0232);3rrz_A(0.0245);2cl6_X(0.0232);3rs7_A(0.0237);6q21_A(0.0214);4dlv_A(0.0262);4q21_A(0.0223);3rs2_A(0.027);3l8y_A(0.0279);3rsl_A(0.0193);3rs0_A(0.0231);4dlz_A(0.0262);4nym_Q(0.0228);3rs4_A(0.0239);4dls_A(0.0249);1nvu_Q(0.0234);4dly_A(0.0231);1xj0_A(0.0253);4nyj_Q(0.0224);4dlr_A(0.0247);3rso_A(0.0266);3v4f_A(0.0218);4dlx_A(0.0234);1nvw_Q(0.0229);1nvv_Q(0.019);3rs3_A(0.02…	A11(1);G12(25);G13(25);Q61(40)	88	4	0.019
#233	MNDA	2dbg_A(0.019)	K6(1);K7(2);L9(3);K12(1);G13(1);F14(1);E15(1);D50(2);M52(1);E53(1);L62(1);L65(2)	16	12	0.019
#234	CREBBP	1f81_A(0.0584);2ka6_A(0.0518);2k8f_A(0.019)	S1778(1);A1782(2);R1786(1);C1795(1);V1802(1)	6	5	0.019
#235	PRPF31	3siu_E(0.0191)	R288(2);R289(2);R293(1);V295(1);A297(1);K298(1)	8	6	0.0191
#236	KRAS	1nvw_Q(0.0192)	A11(2);G12(735);G13(91);G60(6);Q61(75);E62(2);D92(1)	887	7	0.0192
#237	KRAS	3rs4_A(0.0229);1nvv_Q(0.0195);2cl6_X(0.0211);1nvw_Q(0.0192);1nvx_Q(0.0232);6q21_A(0.023);4dlx_A(0.0214);4q21_A(0.0245);4dlz_A(0.023);3v4f_A(0.0229);3rs3_A(0.0238);3rs2_A(0.0213);1nvu_Q(0.0231);3rrz_A(0.0237);3rs0_A(0.0206);3rso_A(0.0207);3rs7_A(0.0207);1xj0_A(0.0234);4dls_A(0.02);4dlr_A(0.0203);4dlv_A(0.0196);3l8y_A(0.023);4dly_A(0.0229)	A11(2);G12(735);G13(91);Q61(75)	885	4	0.0192
#238	NRAS	2cl6_X(0.0193)	G12(36);G13(22);Q61(230);A83(1)	287	4	0.0193
#239	BRAF	3tv4_B(0.0194)	D594(12);F595(1);G596(5);L597(4);V600(545);K601(15)	581	6	0.0194
#240	IQUB	2daf_A(0.0194)	V133(1);V135(2);V136(2);E143(2);V145(1);E201(1)	9	6	0.0194
#241	IQUB	2daf_A(0.0194)	V135(2);V136(2);G141(1);E143(2);V145(1);D220(1)	9	6	0.0194
#242	TP53	4qo1_B(0.0276);2ybg_B(0.0314);2ocj_B(0.0322);4mzi_A(0.0195);2ocj_D(0.0287);2xwr_A(0.0293);1tsr_A(0.0286);2ybg_C(0.0298);4kvp_A(0.0281);4kvp_B(0.0294);1tup_A(0.0318);2xwr_B(0.025);3q01_A(0.0205);2ady_B(0.0298);3kz8_A(0.0291);2ybg_A(0.0346);3ts8_A(0.0195);2ocj_A(0.0285);1kzy_B(0.0325);4kvp_C(0.0301);1ycs_A(0.0339);4lo9_C(0.0277);2ocj_C(0.0303);3kz8_B(0.0289)	C238(34);N239(15);S240(3);S241(39);C242(23);M246(10);N247(8);R248(214);R249(48);V272(25);R273(253);V274(21)	682	12	0.0195
#243	ZNF777	4ay9_X(0.0246);1xwd_C(0.0195)	R541(1);G542(1);R566(2);H568(1);R584(2)	7	5	0.0195
#244	ITGA1	2m32_A(0.0196)	Q303(1);R304(1);S306(1);A331(1);E333(2);E336(1);H338(1);F339(1)	9	8	0.0196
#245	CNTN2	1cs6_A(0.0196)	G391(1);A406(1);A408(1);E409(1)	4	4	0.0196
#246	THBS2	1yo8_A(0.0285);2rhp_A(0.0205)	A685(2);E693(1);D696(2);D698(1);G699(3);W700(1);D718(1);S726(1)	11	8	0.0205
#247	THBS2	1yo8_A(0.0285);2rhp_A(0.0205)	C680(1);G683(1);A685(2);D687(1);G692(1);E693(1);G699(3);W700(1)	11	8	0.0205
#248	THBS2	1yo8_A(0.0285);2rhp_A(0.0205)	D696(2);D698(1);G699(3);W700(1);D718(1);L723(2);S726(1);D1164(1)	11	8	0.0205
#249	KRAS	1nvu_Q(0.0231);3kud_A(0.0207);6q21_A(0.023);2lwi_A(0.0348);2lcf_A(0.0322);1nvx_Q(0.0232)	A11(2);G12(735);G13(91);G60(6);Q61(75);D92(1)	887	6	0.0207
#250	KRAS	3kud_A(0.0207);1nvu_Q(0.0231);1nvx_Q(0.0232)	A11(2);G12(735);G13(91);G60(6);Q61(75);E62(2)	886	6	0.0207
#251	SPOP	3hqi_A(0.0245);3hu6_B(0.0208);3hqi_B(0.0228);3hu6_A(0.0213)	F102(5);K103(1);F104(2);M117(4);S119(2);W131(7)	21	6	0.0208
#252	NRAS	1nvv_Q(0.0209)	G12(36);G13(22);P34(1);G60(1);Q61(230)	287	5	0.0209
#253	BRAF	4ehg_A(0.0209)	G466(17);S467(2);G469(21);L485(2);D594(12);L597(4)	58	6	0.0209
#254	NUF2	2ve7_D(0.0257);2ve7_C(0.0249);3iz0_D(0.0219);3iz0_F(0.021)	R19(2);L23(1);D27(1);G28(2);M47(1);R51(1)	8	6	0.021
#255	TDRD7	2ly1_A(0.0224);2ly2_A(0.0211)	V237(1);Q238(1);N239(1);R240(1);W280(1)	5	5	0.0211
#256	CFH	2rlp_A(0.0591);2wii_C(0.0214)	E23(1);L24(1);P25(1);P26(1);Q47(2);A48(1);V65(1);G69(2);E70(1);W71(1);V72(1)	13	11	0.0214
#257	PCDHB13	4ly9_B(0.0216);4ly9_A(0.0229)	H512(1);A515(1);L519(1);R530(5);S534(1);D535(1);G537(1);S538(1);P539(1)	13	9	0.0216
#258	ZNF443	2hod_E(0.0281);2hod_K(0.0276);2hod_B(0.0236);2hpc_B(0.0256);1n86_B(0.0241);1fzc_B(0.0216);2hpc_E(0.0272);2hpc_K(0.0293)	C314(1);G315(1);S319(1);S321(1);S323(2)	6	5	0.0216
#259	CLTCL1	1xi5_A(0.0245);3iyv_A(0.0216);1xi4_A(0.0243)	V478(1);L480(1);R481(3)	5	3	0.0216
#260	TP53	2x0w_B(0.0217)	C238(34);S240(3);S241(39);C242(23);M246(10);N247(8);R248(214);R249(48);V272(25);R273(253);V274(21);C275(30)	697	12	0.0217
#261	PTPN1	1no6_A(0.0318);1bzh_A(0.0302);2hnq_A(0.0297);1ptv_A(0.0246);2cma_A(0.0259);4qah_A(0.0236);1t4j_A(0.0288);1oet_A(0.0297);1t49_A(0.0276);3d9c_A(0.0307);3qkp_A(0.0279);2hnp_A(0.0277);3eb1_A(0.031);1onz_A(0.0299);2bgd_A(0.024);3eax_A(0.0308);1oeo_X(0.0313);1oeu_A(0.0326);3eu0_A(0.0264);1q1m_A(0.025);1pyn_A(0.0264);1nwl_A(0.0256);1wax_A(0.0306);1ptu_A(0.0276);4qbe_A(0.0217);3qkq_A(0.0256);1ph0_A(0.029…	L83(1);A217(1);I219(1);G220(1);R257(1);M258(1)	6	6	0.0217
#262	BRAF	4ksq_B(0.0219);4dbn_B(0.0222)	G466(17);S467(2);N581(11);D594(12);F595(1);G596(5);L597(4)	52	7	0.0219
#263	VHL	3zrc_F(0.0345);3ztd_L(0.0327);4bkt_I(0.0361);1vcb_C(0.0333);3ztc_L(0.0287);4ajy_V(0.0343);3zrc_I(0.0333);3zun_L(0.0343);4wqo_A(0.0287);1vcb_F(0.0274);3ztc_F(0.0232);4bkt_C(0.0345);3zun_I(0.0374);3zrc_C(0.0219);1lm8_V(0.0236);4b9k_L(0.0305);3zrf_I(0.0308);4bks_C(0.0323);3ztc_I(0.029);4bkt_F(0.0305);3zun_F(0.0313);1vcb_L(0.0323);3zrf_C(0.0289);4b9k_I(0.0311);4bks_I(0.0363);4b95_I(0.0328);4b95_L(0.0…	S80(3);R82(1);R120(1);D121(3);G127(2);L128(3);L129(1);V130(2);T133(1);I151(4);L153(2)	22	11	0.0219
#264	GOLGA2	1qub_A(0.022)	L29(1);A44(1);K46(1);K47(1);K48(2)	6	5	0.022
#265	TP53	1tup_C(0.0221);1tsr_C(0.0238)	C238(34);N239(15);S240(3);S241(39);C242(23);M246(10);N247(8);R248(214);R249(48);P250(12);I251(6);V272(25);R273(253);V274(21)	700	14	0.0221
#266	PTEN	1d5r_A(0.0223)	D24(5);M35(1);G36(3);V45(1);C124(3);K125(2);A126(5);G127(5);K128(5)	30	9	0.0223
#267	CYP2A6	4ejj_A(0.0449);2pg6_C(0.0436);2pg7_B(0.0422);2fdv_C(0.0498);1z11_D(0.0536);2fdy_C(0.0504);3ebs_D(0.0448);1z11_A(0.053);2fdv_A(0.0461);3ebs_C(0.0434);2fdw_C(0.048);4rui_C(0.0468);4ejh_G(0.0304);3t3r_C(0.0476);1z10_B(0.0532);3t3r_B(0.0439);1z11_B(0.0517);4rui_F(0.0473);2fdw_B(0.0476);2fdu_D(0.0486);4ejh_H(0.0296);2pg6_B(0.0476);4ejg_H(0.0223);2fdu_A(0.0467);4ejj_B(0.044);3t3q_C(0.0463);2pg5_C(0.051…	R148(1);I149(1);E152(2);A153(1);F155(1);R176(2);F452(1)	9	7	0.0223
#268	EP300	4bhw_B(0.0228);4bhw_A(0.0245)	D1399(18);H1451(3);P1452(3);Q1455(2);S1642(1)	27	5	0.0228
#269	NMT1	1rxt_C(0.0237);3iwe_B(0.0284);4c2y_A(0.0345);3jtk_A(0.0346);1rxt_A(0.0228);3iu1_A(0.0345);3iwe_A(0.0293);1rxt_B(0.0233);1rxt_D(0.0232)	F400(1);S421(1);F422(1);A438(1);L441(1);F450(1)	6	6	0.0228
#270	LRRC3B	2e8n_A(0.0229)	K36(1);G37(1);L39(2);C40(1);S43(1);P63(2);P64(1);E65(1);L68(2);S96(1)	13	10	0.0229
#271	GRB2	1gri_B(0.0243);1x0n_A(0.0595);1gri_A(0.023);1ghu_A(0.0584)	F95(1);R112(1);D113(1);G116(2);K117(1);Y118(1);S127(1)	8	7	0.023
#272	USH1C	1v6b_A(0.023)	E461(2);A525(1);W526(1);Q528(1);G530(1);I533(1)	7	6	0.023
#273	BTNL3	2qyp_B(0.0232);2gtg_A(0.0693);1sn6_A(0.0511);2qyp_A(0.023);1m12_A(0.0919)	P24(1);Q29(1);L31(2);G33(1)	5	4	0.023
#274	TUBB2B	4iij_B(0.0505);4f6r_B(0.0305);3ryh_B(0.0352);4eb6_B(0.0352);1tvk_B(0.0273);3ut5_B(0.0389);3ryi_B(0.0275);4ihj_D(0.066);1jff_B(0.0276);3e22_B(0.0231);3ryf_B(0.0393);4i50_D(0.0633);2wbe_B(0.0281);4i55_D(0.0674);4f61_H(0.0322);2xrp_A(0.0292);4i4t_B(0.0455);4drx_D(0.0326);3ryc_D(0.031);2p4n_B(0.0272);3ryf_D(0.0302);3j2u_B(0.0298);3dco_B(0.0271);4hna_B(0.0324);4f61_B(0.0406);4ihj_B(0.0499);4i55_B(0.05…	A9(1);C12(1);G13(1);N14(1);G148(1)	5	5	0.0231
#275	PCDHB13	4bb9_A(0.0257);4bba_A(0.0232)	R530(5);S534(1);D535(1);G537(1);S538(1);P539(1);E544(2);R548(1)	13	8	0.0232
#276	UNC5C	1z3s_A(0.0238);4jzc_A(0.0233);1z3u_A(0.0238)	G354(2);L355(1);V356(1);L357(2);D364(2);L435(1);N467(2)	11	7	0.0233
#277	KRAS	1xj0_A(0.0234)	A11(2);G12(735);G13(91);Q61(75);D92(1)	886	5	0.0234
#278	PIK3R1	3hiz_B(0.0266);4waf_B(0.0235);3hhm_B(0.0288);2v1y_B(0.0312);4l2y_B(0.0298);4l1b_B(0.0315)	D560(5);N564(6);S565(2);K567(5);P568(1)	19	5	0.0235
#279	PIK3R1	4l2y_B(0.0299);4a55_B(0.0571);2v1y_B(0.0516);4waf_B(0.0237);3hhm_B(0.0291);4ovu_B(0.0364);4l23_B(0.0343)	Y452(4);K459(1);D569(1);L570(1);Q572(1);L573(3);R574(3);T576(1);R577(1)	16	9	0.0237
#280	SRM	2o07_A(0.0286);2o06_A(0.0238);2o05_A(0.0258);3rw9_A(0.0296);3rw9_B(0.0251);2o07_B(0.0343);2o06_B(0.0264);2o05_B(0.0245);2o0l_A(0.0245);2o0l_B(0.0275)	K134(1);P138(1);A141(2);G143(1);S145(1)	6	5	0.0238
#281	NGFR	3ij2_Y(0.0239);3buk_C(0.024);1sg1_X(0.0258);3ij2_X(0.0242)	V71(1);T72(2);F73(1);P85(2);D104(2)	8	5	0.0239
#282	STIM1	2k60_A(0.0241)	H72(1);D78(1);A79(1);D82(1);V83(1);S116(1)	6	6	0.0241
#283	PARP1	2dmj_A(0.0242)	D72(1);L77(1);R78(1);W79(1);D81(1)	5	5	0.0242
#284	TUBA3D	4aqv_A(0.0245);4aqw_A(0.0244)	D396(2);M398(1);Y399(1);R402(1)	5	4	0.0244
#285	EGFR	2jiu_B(0.0245)	V769(1);R831(2);R832(2);L833(2);L858(30);L861(7);H893(1)	44	7	0.0245
#286	KPNB1	1ukl_A(0.0248)	L739(1);Y769(1);G771(2);V773(1);Q774(1);R793(1)	7	6	0.0248
#287	SPOP	2cr2_A(0.025)	Y87(5);F104(2);M117(4);W131(7);F133(22);K134(1)	41	6	0.025
#288	PPP2R1A	4i5n_D(0.0263);2npp_D(0.0297);2pf4_B(0.0285);2pkg_B(0.0277);3dw8_A(0.0308);2iae_A(0.0251);2npp_A(0.0286);4i5n_A(0.0281);1b3u_B(0.0276);2nym_A(0.0292);3fga_A(0.0277);4i5l_D(0.0281);2pf4_C(0.0302);1b3u_A(0.0296);2ie4_A(0.0272);2pf4_A(0.0279);2nyl_D(0.0292);4i5l_A(0.0311);2pkg_A(0.0285);2nym_D(0.0287);3dw8_D(0.0286);2nyl_A(0.0312)	P179(13);R182(1);R183(19);Q217(1);V220(1)	35	5	0.0251
#289	ANK1	3ud2_A(0.0286);3ud2_B(0.0278);3ud2_C(0.0256);3f59_C(0.0482);3f59_D(0.049)	A921(1);R922(1);G923(2);P940(1);R941(1);T942(1);L1033(1);G1035(1);M1036(2)	11	9	0.0256
#290	ADAM19	3n5n_X(0.0257);3n5n_Y(0.0283)	G415(1);R417(1);G420(1);N421(1);G422(2)	6	5	0.0257
#291	F11R	3tsz_B(0.0257)	S295(1);S296(1);L298(1);V299(1)	4	4	0.0257
#292	GPT2	3ihj_A(0.0258)	L122(1);A131(2);K132(1);K133(1);R134(1);R136(2)	8	6	0.0258
#293	GPT2	3ihj_A(0.0258)	A131(2);K132(1);K133(1);R134(1);R136(2);P391(1)	8	6	0.0258
#294	MAP2K1	3eqg_A(0.0299);3zls_A(0.0281);3zlw_A(0.0291);3sls_B(0.0261);3zlx_A(0.0277);3zm4_A(0.0261);3eqd_A(0.0319);3eqf_A(0.0293);3eqi_A(0.029);3eqh_A(0.0297);3eqc_A(0.0279);3w8q_A(0.0286);3zly_A(0.0267)	R49(1);A52(1);F53(6);Q56(1);K57(10);G128(3);Y130(2)	24	7	0.0261
#295	DPP6	1xfd_C(0.0264);1xfd_D(0.0324);1xfd_A(0.0275);1xfd_B(0.0294)	I262(1);A303(2);W305(1);L313(1);A314(1);Y315(1);A316(1);A317(2);S355(1);L356(1)	12	10	0.0264
#296	DPP6	1xfd_B(0.0294);1xfd_C(0.0264);1xfd_A(0.0275);1xfd_D(0.0324)	L288(1);A303(2);W305(1);A314(1);Y315(1);A316(1);A317(2);I318(1);S355(1);L356(1)	12	10	0.0264
#297	UNC79	2cqg_A(0.0264)	G2457(1);P2459(3);L2472(1);H2474(1);A2475(1);V2491(1);A2492(1)	8	7	0.0264
#298	TP53	2fej_A(0.0265)	L137(1);A138(6);V173(32);R175(154);C176(54);H179(71);L194(23);Y236(20);M237(24);C238(34);N239(15);S240(3);C242(23);G245(97);M246(10);V274(21)	582	16	0.0265
#299	COPE	3mkr_A(0.0266)	V54(1);S77(1);A78(1);P79(1);L81(1)	5	5	0.0266
#300	NCF1	1ng2_A(0.0316);1ov3_A(0.0591);1uec_A(0.0267)	E211(2);P212(1);P216(1);E218(2)	6	4	0.0267
#301	PIK3R1	2v1y_B(0.0388);4l2y_B(0.0268);4l1b_B(0.0295);4ovu_B(0.0319)	K459(1);S565(2);K567(5);P568(1);D569(1);L570(1);Q572(1);L573(3);R574(3)	18	9	0.0268
#302	ABCB1	4ksb_A(0.0358);4m2s_B(0.0395);4m2t_B(0.047);4lsg_A(0.0269);4ksc_A(0.04);4ksd_A(0.036)	R467(6);E468(3);G471(1);R492(1);R543(1);L545(1);R547(2);N548(1)	16	8	0.0269
#303	DCN	1xku_A(0.03);1xec_A(0.027);1xcd_A(0.0272)	M199(1);K201(1);P220(1);P221(3);S222(2);T224(3)	11	6	0.027
#304	HIST1H3H	2kwk_B(0.027)	A2(3);T4(1);K5(1);Q6(2);R9(1)	8	5	0.027
#305	BRAF	4h58_C(0.0289);2fb8_A(0.0271);3prf_A(0.0274);3prf_B(0.0271)	G466(17);S467(2);G469(21);D594(12);G596(5)	57	5	0.0271
#306	MAPK1	4gsb_A(0.0271)	P319(1);D321(3);E322(15)	19	3	0.0271
#307	ECT2L	4l7w_A(0.0271);4l7e_B(0.0335);4l7e_A(0.0287);4dmb_A(0.0287);4l1j_B(0.0338);4l1j_A(0.0317);3hlt_A(0.0719);4dmb_B(0.0314);3hlt_C(0.0599)	K203(1);V204(1);R205(1);P207(1);A239(1)	5	5	0.0271
#308	KRAS	2lwi_A(0.0273)	A11(2);G12(735);G13(91);A59(5);G60(6);Q61(75)	891	6	0.0273
#309	RBP2	4qyp_B(0.0615);4qzt_B(0.0608);4qzu_A(0.062);4gkc_A(0.0303);4qzu_D(0.0648);4qzt_D(0.0572);4qyn_A(0.0595);4qzt_C(0.0589);4ede_B(0.0339);4qzu_C(0.0553);4efg_B(0.0371);1opa_A(0.0357);4qyp_A(0.0616);4eej_B(0.0273);1opb_A(0.0337);4qyn_B(0.0531);4qyp_D(0.0558);4ruu_A(0.0438);4ruu_B(0.0478);2rct_A(0.0582);4exz_A(0.0412);4eej_A(0.03);2rcq_A(0.0601);4qyp_C(0.0571);4ede_A(0.0357);4efg_A(0.0389);4qzu_B(0.060…	E18(2);M21(2);A23(2);I26(1);V35(1)	7	5	0.0273
#310	KCNH5	2ivu_A(0.0273);2x2m_A(0.0277)	D520(1);E522(1);K523(1);L525(1)	4	4	0.0273
#311	ZNF98	1ykb_A(0.0319);1ykb_B(0.0275);3g9v_B(0.0453);1m4r_A(0.0357);1m4r_B(0.0318);3g9v_D(0.0432);3dlq_I(0.0291);3dgc_L(0.0287)	S363(1);H364(1);T366(2);T367(1);K369(1);R370(4)	10	6	0.0275
#312	TP53	4agn_B(0.0315);4agm_B(0.0337);4loe_C(0.0374);2wgx_B(0.0348);4agl_B(0.035);2x0u_A(0.0306);2j1y_A(0.0312);4agq_B(0.0347);2vuk_A(0.0311);4ago_B(0.0304);2j1y_C(0.0335);1uol_A(0.0336);4agl_A(0.0331);2vuk_B(0.0327);4agp_A(0.03);2j1y_B(0.0366);2j1z_B(0.0318);2j21_A(0.034);2bin_A(0.0312);4agn_A(0.0313);4agm_A(0.0312);4loe_B(0.0361);2j1w_A(0.0355);4agq_A(0.0345);1uol_B(0.039);2x0v_B(0.0348);2j1x_A(0.0327)…	C238(34);S240(3);S241(39);C242(23);M246(10);N247(8);R248(214);R249(48);V272(25);R273(253);V274(21)	667	11	0.0276
#313	LRRC55	2uzq_A(0.0276);2a2k_A(0.0995)	E223(1);E226(1);G227(1);G230(1);L231(1)	5	5	0.0276
#314	ITGB1	4wk0_B(0.0281);4wjk_B(0.0316)	M149(3);D158(3);V162(1);V275(2);F276(1)	10	5	0.0281
#315	GRIA2	1ftk_A(0.0282);1gr2_A(0.0298)	A473(1);R474(2);D475(2);I480(1);W481(2);G483(1)	9	6	0.0282
#316	HDAC6	2llm_A(0.0765);1z0q_A(0.0282);1amc_A(0.0532);1amb_A(0.0559)	H500(1);Q505(1);I507(2);I510(1);M511(1)	6	5	0.0282
#317	TUBB4A	4aqv_B(0.0282);4aqw_B(0.0284)	R251(2);A254(2);V255(2)	6	3	0.0282
#318	TP53	4ijt_A(0.0284);2ocj_B(0.0349);4ibz_B(0.0333);4ibq_B(0.0311)	L137(1);R174(4);R175(154);C176(54);H179(71);L194(23);Y236(20);M237(24);C238(34);N239(15);S240(3);C242(23);G245(97);M246(10);V274(21)	548	15	0.0284
#319	PDE11A	2nms_A(0.0284)	D236(1);G291(2);Q304(1);D305(2);R306(1);F308(1);G317(1);K319(1)	10	8	0.0284
#320	EPHB1	3zfx_H(0.0286);3zfx_F(0.0315);3zfx_A(0.0312);3zfx_D(0.0296);3zfx_B(0.0308);3zfx_I(0.0308)	Y740(1);H742(1);R743(1);D744(2);V760(1);D762(5);R767(1);D806(2)	14	8	0.0286
#321	EPHB1	3zfx_D(0.0296);3zfx_E(0.0292);3zfx_B(0.0308);3zfx_A(0.0312);3zfx_H(0.0286)	H742(1);R743(1);D744(2);R748(2);N749(1);D762(5);D806(2)	14	7	0.0286
#322	SUMO3	3uin_B(0.0549);4bkg_A(0.0626);1wz0_A(0.042);2ckh_B(0.0493);1wm2_A(0.0632);2io1_D(0.0455);2rpq_A(0.0484);1u4a_A(0.0628);2io1_F(0.0471);2io1_B(0.0399);2iyd_B(0.0529);2awt_A(0.0286);2d07_B(0.0611);1wm3_A(0.0698);2io0_B(0.056);3uio_B(0.0565);2io3_B(0.0384)	I33(1);K34(1);T37(1);P38(1)	4	4	0.0286
#323	PLEKHA6	2yry_A(0.0474);2d9y_A(0.0287)	R80(1);W81(1);F82(3);V83(1);F90(1);Y92(1);D94(1);E95(1)	10	8	0.0287
#324	TGFBI	1x3b_A(0.0373);2ltb_A(0.029);2ltc_A(0.0382)	T504(1);V505(1);D507(1);V508(1);L509(2);L531(1);T621(1);V625(1)	9	8	0.029
#325	TGFBI	2ltb_A(0.029);2ltc_A(0.0382)	T504(1);V505(1);D507(1);V508(1);L509(2);L531(1);R533(1);T621(1)	9	8	0.029
#326	RYR2	4l4h_A(0.0292);4l4i_A(0.0293)	A266(3);S268(1);H270(1);R272(2);S273(3);N487(1);L488(2)	13	7	0.0292
#327	SLC12A2	3i7k_A(0.0777);3ei1_A(0.0849);4a09_A(0.0786);2b5m_A(0.0856);4e54_A(0.0858);3i7p_A(0.091);4a0a_A(0.0293);4a08_A(0.0831);3ei3_A(0.0943);3i7l_A(0.0795);3ei2_A(0.0872);3e0c_A(0.0783);3i7h_A(0.0835);3i8e_A(0.0769);2hye_A(0.0797);2b5l_A(0.08);4a0b_A(0.0756);4e5z_A(0.0675);3ei4_A(0.0887);4a0l_A(0.0856);3i8c_A(0.0803);4a0k_C(0.0814);3i89_A(0.0863);4a0b_C(0.0795);3i7o_A(0.0877);3i7n_A(0.0878);4a11_A(0.086…	V283(1);K284(1);I306(1);W310(1);V312(1)	5	5	0.0293
#328	HDAC8	1t67_A(0.0402);3mz3_A(0.0323);4qa5_B(0.0305);3mz4_A(0.0365);3mz6_A(0.0336);3f07_B(0.0314);4rn0_A(0.0311);3sfh_A(0.0315);3rqd_B(0.0369);3f07_C(0.0294);3f0r_B(0.0339);1vkg_A(0.0976);1t64_B(0.039);4rn1_B(0.033);3mz3_B(0.0311);1vkg_B(0.0949);3rqd_A(0.0349);3f07_A(0.0357);4rn0_B(0.0359)	M40(1);L44(1);P332(1);D333(1);H334(1);F336(1)	6	6	0.0294
#329	UVSSA	1xwd_B(0.0299);4ay9_B(0.0313);1fl7_D(0.0301);1fl7_B(0.0298)	S459(1);A460(1);R552(1)	3	3	0.0298
#330	TP53	1tsr_C(0.0473);1tup_C(0.0473);3q06_A(0.03)	Y163(37);V173(32);R174(4);L194(23);C238(34);N239(15);S240(3);S241(39);C242(23);G244(25);G245(97);M246(10);N247(8);R248(214);R249(48);I251(6);V274(21)	626	17	0.03
#331	RBBP7	2xu7_A(0.03)	S314(1);H315(1);G336(1);R339(1);R340(3);N342(2);H369(1)	10	7	0.03
#332	SOX6	4jra_D(0.0306)	E104(1);R122(4);R123(3);R144(1)	9	4	0.0306
#333	SOX6	4jra_D(0.0306)	R122(4);R123(3);E140(1);R144(1)	9	4	0.0306
#334	HIST1H2BD	2m0o_A(0.0308)	E3(3);S7(1);P9(1);A10(3);A22(1);Q23(1);K35(1);S37(2);V45(1);D52(2)	16	10	0.0308
#335	PLEKHH2	4k30_B(0.0308);4k30_Y(0.0326);4k30_A(0.0357)	E92(1);D99(1);D100(1);V101(1);I102(1);Q103(2);E106(1)	8	7	0.0308
#336	MZF1	2fi2_A(0.031)	P40(1);E41(1);R44(1);R46(1);F47(1);R48(1);R108(1)	7	7	0.031
#337	PCBD2	4c45_A(0.031)	Q72(1);M77(1);S78(1);R79(1)	4	4	0.031
#338	ASMT	4a6d_A(0.0315);4a6e_A(0.0311)	D35(1);L37(1);A38(1);G42(1);V49(1);Y84(1);R85(2)	8	7	0.0311
#339	SYK	1a81_I(0.0369);1a81_E(0.0311);1a81_C(0.0428)	F17(1);R42(1);S44(2);R45(1);A52(2)	7	5	0.0311
#340	ACAT1	2ibu_C(0.0311);2f2s_D(0.0344)	Q211(1);N282(1);A355(1);S357(1);A362(1);V381(1)	6	6	0.0311
#341	CUL5		V185(1);N186(1);C188(1);P191(1);E192(1);K194(1);R253(1)	7	7	0.0313
#342	CDH1	2o72_A(0.0314)	R222(1);D254(6);N256(1);D257(2);D288(2);A289(1);D290(1);D291(1)	15	8	0.0314
#343	VCL	3rf3_B(0.0649);2ibf_A(0.0407);1zvz_A(0.0381);1zw2_A(0.0401);1u6h_A(0.0377);1rke_A(0.0404);4e18_A(0.0317);3s90_B(0.0409);1zw3_A(0.0373);3s90_A(0.0422);4ehp_A(0.0399);3zdl_A(0.0364);1ydi_A(0.036);2gww_A(0.0387);2gdc_A(0.0365);4dj9_A(0.0376);3tj5_A(0.0372);1t01_A(0.0404);3rf3_A(0.0669);1xwj_A(0.0368);3tj6_A(0.0352);2hsq_A(0.0382);1syq_A(0.038);1rkc_A(0.0336)	F212(1);A226(1);R230(2);N231(1)	5	4	0.0317
#344	HLA-DQA1	4ozg_A(0.0726);3pl6_A(0.0335);4d8p_A(0.0342);1jk8_A(0.0542);4ozg_C(0.0688);4gg6_A(0.052);4ozi_A(0.0694);2nna_A(0.0523);4d8p_C(0.0374);4may_A(0.0348);4grl_A(0.0319);1s9v_A(0.0822);1uvq_A(0.036);4ozf_A(0.0801);4ozh_C(0.0675);4ozh_A(0.0708);4ozi_C(0.0809);1s9v_D(0.083);4gg6_C(0.0546)	E51(3);F52(1);D53(1);G54(2);D55(1)	8	5	0.0319
#345	KDM5C	2yqe_A(0.0319)	D87(1);K91(1);F92(1);W93(1);P163(1);Q168(1)	6	6	0.0319
#346	KDM5C	2yqe_A(0.0319)	F92(1);W93(1);E158(1);R159(1);P163(1);Q168(1)	6	6	0.0319
#347	C3	2xwj_F(0.0813);2qki_E(0.0321);3l5n_B(0.0738);2xwj_H(0.0849);2xwj_B(0.0838);2xwj_D(0.0822);2a74_E(0.0343);2xwb_D(0.0896);2xwb_B(0.0895)	R841(2);E843(3);V932(1);P933(1);E934(1);G935(3)	11	6	0.0321
#348	CDK8	4f7l_A(0.0351);4f7n_A(0.0321);4f6w_A(0.0379)	S60(2);S62(1);A63(1);R65(1);E66(1);V93(3)	9	6	0.0321
#349	SSBP1	1s3o_A(0.0321);3ull_A(0.0332)	G37(1);R38(1);V39(1);S58(1);W84(1);R107(3)	8	6	0.0321
#350	SNRNP200	3lu8_A(0.0323)	R840(1);G845(1);A846(1);D848(1);H873(1);G874(1)	6	6	0.0323
#351	HIST1H4L	3an2_B(0.0328);3an2_F(0.0662)	D69(2);T72(1);A84(1);M85(1);D86(1);V88(1)	7	6	0.0328
#352	TP53	2fej_A(0.0329)	C238(34);N239(15);S240(3);S241(39);C242(23);M243(1);M246(10);N247(8);R248(214);R249(48);P250(12);R273(253);V274(21);C275(30)	702	14	0.0329
#353	LRRC3B	3kka_D(0.0362);3kka_E(0.0329)	G37(1);L39(2);C40(1);S43(1);P63(2);P64(1);E65(1);L68(2);S96(1)	12	9	0.0329
#354	NRAS	1aa9_A(0.033)	G12(36);G13(22);D33(1);P34(1);G60(1);Q61(230)	288	6	0.033
#355	TMPRSS11E	2oq5_A(0.033)	S246(1);F247(1);T250(2);I251(1);S254(3);M256(2)	10	6	0.033
#356	SDC3	3mv7_A(0.0331)	S82(1);S84(1);S131(1);R133(1);A139(1)	5	5	0.0331
#357	TUBB2B	4aqw_B(0.0332);4aqv_B(0.0393)	C12(1);G13(1);N14(1)	3	3	0.0332
#358	HIST1H2BC	3mgr_D(0.0669);3mgq_D(0.056);1aoi_D(0.063);1m1a_D(0.0604);1s32_H(0.0593);1kx4_H(0.0633);1kx5_D(0.0333);3w97_H(0.0535);3ut9_D(0.0553);3c1b_H(0.0564);4ld9_D(0.0644);3uta_D(0.058);1p3i_H(0.0534);2nzd_D(0.0641);3w98_H(0.0644);3rel_H(0.0534);3b6g_D(0.0597);3w98_D(0.0612);3c1c_H(0.0516);1p3l_H(0.0572);2f8n_D(0.0576);3mgs_D(0.0629);3mnn_D(0.062);2pyo_D(0.0544);3b6f_D(0.0469);2cv5_H(0.0655);4j8u_D(0.0599…	F71(1);E72(2);I74(1);E77(2);A78(1);S79(2);A98(1)	10	7	0.0333
#359	NCS1	4guk_C(0.0385);1g8i_A(0.034);4guk_D(0.0333);2lcp_A(0.0469);1g8i_B(0.0345);4guk_B(0.0351);4guk_A(0.0341)	D73(1);R79(1);F82(1);E84(1);Q87(1);A88(2)	7	6	0.0333
#360	PBRM1	3tlp_B(0.0402);3tlp_A(0.0334)	R522(1);E583(1);L618(1);E620(1);R622(1);K623(1);G626(1)	7	7	0.0334
#361	SMAD4	3qsv_D(0.0336);3qsv_C(0.0335);3qsv_A(0.0368)	P91(1);H92(1);Y95(1);A96(1);R97(3);L109(2);C127(1);Y133(1)	11	8	0.0335
#362	DPYSL3	4bkn_A(0.0367);4cnt_A(0.0336);4cnu_A(0.0436);4bkn_B(0.0369);4cnt_D(0.0369);4cnu_B(0.0446);4cnt_B(0.0395);4cnt_C(0.0356)	G68(2);G69(1);D71(2);T101(1);T102(1);R361(1);M362(1)	9	7	0.0336
#363	DPYSL3	4cnt_C(0.0356);4cns_D(0.038);4cnt_A(0.0336);4cns_C(0.0406);4cns_A(0.0407);4cnt_B(0.0395);4bkn_A(0.0367);4cns_B(0.0394);4cnu_A(0.0436);4bkn_B(0.0369);4cnt_D(0.0369);4cnu_B(0.0446)	G69(1);D71(2);T101(1);G330(1);E359(1);E360(1);R361(1);M362(1)	9	8	0.0336
#364	MCF2	3cog_A(0.0541);2nmp_B(0.0526);2nmp_A(0.0622);2nmp_C(0.0614);3cog_D(0.0613);2nmp_D(0.0579);3cog_B(0.0553);3elp_A(0.0338);3cog_C(0.0601)	E313(1);K315(1);E367(1);N368(1);L370(1);E371(1);A373(1)	7	7	0.0338
#365	EEF1G	1pbu_A(0.034)	R353(1);K354(1);F436(1);K437(1)	4	4	0.034
#366	DDC	3rbf_B(0.0344);3rch_A(0.036);3rbf_A(0.0341);3rbl_A(0.0347)	L122(2);G123(2);M125(1);E127(2);L133(2)	9	5	0.0341
#367	ZNF484	2ytp_A(0.0341)	E696(1);Q711(1);R712(2);H714(1);T715(1)	6	5	0.0341
#368	KDM4B	4lxl_A(0.0344)	E191(1);L195(1);Y196(1);S197(1);P273(1);F292(1);A293(1)	7	7	0.0344
#369	CABP1	3ox5_B(0.0357);3ox6_D(0.0344);3ox5_C(0.0394);3ox6_B(0.0381);3ox5_A(0.0378)	R328(1);E329(1);A330(1);M331(1);G340(1);H341(1);I344(1)	7	7	0.0344
#370	PTK2B	3h3c_A(0.0345)	M537(1);H547(1);L565(1);G566(1);D567(1);L570(1);M610(2)	7	7	0.0345
#371	TOPBP1	2xnk_C(0.0423);2xnk_A(0.0348);2xnk_D(0.0404)	L168(1);C197(1);L201(2);G202(1);H225(1)	6	5	0.0348
#372	TP53	2bin_A(0.035);4loe_B(0.0459)	L137(1);R174(4);R175(154);C176(54);H179(71);L194(23);Y236(20);M237(24);C238(34);S240(3);C242(23);G245(97);M246(10);V274(21)	533	14	0.035
#373	DOT1L	4wvl_A(0.035)	L111(1);Y115(1);S118(1);V119(1);P122(1);G137(1)	6	6	0.035
#374	BRAF	3psd_B(0.0414);3ppj_A(0.0393);3psb_A(0.036);4wo5_A(0.0357);3psd_A(0.0365);4e26_B(0.0397);4ehg_A(0.0352);3psb_B(0.036);3d4q_A(0.0428)	G466(17);S467(2);L514(1);H574(2);N581(11);D594(12);F595(1);G596(5)	50	8	0.0352
#375	VCL	3tj6_A(0.0352);3rf3_A(0.0669);3zdl_A(0.0364);2hsq_A(0.0382);2ibf_A(0.0407);1xwj_A(0.0368);1rke_A(0.0404);3s90_A(0.0422);3rf3_B(0.0649);1zw3_A(0.0373);1ydi_A(0.036);2gdc_A(0.0365)	F212(1);N217(1);A226(1);R230(2)	5	4	0.0352
#376	MTOR	4jsv_B(0.04);4jt5_B(0.0353);4jsx_A(0.036);4jsn_A(0.0378);4jt6_A(0.0381);4jsn_B(0.0402);4jsp_B(0.0358);4jsp_A(0.0357);4jsv_A(0.0402);4jt5_A(0.0359);4jsx_B(0.0366);4jt6_B(0.0383)	A1459(1);L1460(2);V1461(1);Y1463(1);K1465(1);M1467(1);R1480(2);C1483(5)	14	8	0.0353
#377	AOC1	3k5t_A(0.045);3hii_B(0.0423);3mph_B(0.0391);3hig_A(0.0381);3mph_A(0.0388);3hi7_B(0.0353);3hi7_A(0.0401);3hig_B(0.038);3hii_A(0.0385)	R141(1);R190(2);R197(2);H639(1);N641(1);D642(3);W644(1)	11	7	0.0353
#378	ITGA1	2b2x_A(0.0388);1mhp_B(0.0423);1ck4_B(0.0399);1ck4_A(0.0502);4a0q_A(0.0368);1mhp_A(0.0367);1qc5_A(0.0382);1qcy_A(0.036);1pt6_B(0.0516);1qc5_B(0.0454);1pt6_A(0.0405);4a0q_B(0.0358)	R304(1);S306(1);S329(1);A331(1);E333(2);H338(1);F339(1)	8	7	0.0358
#379	PTPRR	1jln_A(0.0359);2a8b_A(0.0518)	M402(2);P426(1);N427(1);I452(1);T465(1);L623(1);R624(3);D626(1);R627(1)	12	9	0.0359
#380	PRKCB	4jih_A(0.0359);4ga8_A(0.0475);1zua_X(0.0504);4i5x_A(0.0387);4gab_A(0.0478);4gq0_A(0.0494);4jii_X(0.0408);4gqg_A(0.0427)	V18(1);R19(2);F20(1);A21(2);R22(1)	7	5	0.0359
#381	LHX6	2lcf_A(0.0426);1crp_A(0.0378);1crr_A(0.0362);2lwi_A(0.0509)	E116(1);S141(1);D142(2);R145(2);R146(1)	7	5	0.0362
#382	ZNF443	1n8e_B(0.0362)	C314(1);G315(1);S319(1)	3	3	0.0362
#383	KCNA3	4bgc_A(0.0363)	E127(2);T128(3);R135(1);R136(3);Y139(1)	10	5	0.0363
#384	TXNL4A	1syx_C(0.0413);4cdo_A(0.0416);1syx_E(0.0426);4cdo_C(0.0438);4bwq_G(0.0424);1syx_A(0.0381);4bwq_A(0.0376);4bwq_E(0.0441);4bws_A(0.0401);1qgv_A(0.0363);4bwq_C(0.0441);4bws_D(0.0458)	P36(1);K40(1);E43(1);V44(1);A105(1)	5	5	0.0363
#385	PLK2	4i6b_A(0.0491);4i5m_A(0.0364);4i6f_A(0.0487);4i5p_A(0.0431);4i6h_A(0.0443)	K95(1);E98(1);M99(2);A110(2);I157(1)	7	5	0.0364
#386	SH3GLB2	1ljr_A(0.048);4mpf_A(0.0431);4mpg_A(0.0413);2ljr_A(0.0492);3ljr_A(0.0476);4mpg_B(0.0364)	R45(2);K50(1);E54(1);K55(1)	5	4	0.0364
#387	CAMK1	4fg9_B(0.0365);4fg8_B(0.0422);4fgb_A(0.0576);4fg9_A(0.0365)	T114(2);E115(1);R120(1);L212(1);S246(1);I286(1)	7	6	0.0365
#388	BRAF	3pri_B(0.0451);3ppk_A(0.0428);3ppk_B(0.0417);3d4q_B(0.044);4e26_B(0.0399);3psd_A(0.039);2fb8_B(0.0438);4mnf_B(0.0438);4h58_A(0.0431);3ppj_B(0.039);3d4q_A(0.0455);4mnf_A(0.0427);3psb_A(0.0385);3psd_B(0.0443);3pri_A(0.0413);4h58_B(0.0436);3ppj_A(0.0388);3prf_B(0.0409);2fb8_A(0.0398);3prf_A(0.0421);4ehg_A(0.0366);3psb_B(0.0382);4wo5_A(0.0375)	G464(2);G466(17);S467(2);G469(21);V471(1);D594(12)	55	6	0.0366
#389	SMG7	1ya0_A(0.0367);1ya0_B(0.0399)	L361(1);K365(1);L415(1);E417(1);I454(1);R455(1);R458(2)	8	7	0.0367
#390	PIWIL2	3o7x_A(0.0409);3qir_A(0.0367);3qir_D(0.0578);3o7x_D(0.0388);3o7x_C(0.042)	R425(2);T426(1);Y427(1);R428(3)	7	4	0.0367
#391	SMAD4	3qsv_A(0.0368)	A39(1);P91(1);H92(1);Y95(1);A96(1);R97(3);W99(1);R100(1);P130(1)	11	9	0.0368
#392	HDAC8	1t64_B(0.039);1vkg_A(0.0976);3rqd_B(0.0369)	M40(1);L44(1);A49(1);R313(1);P332(1);H334(1)	6	6	0.0369
#393	TRPV1	3j5q_B(0.0397);2wa0_A(0.0506);3j5p_A(0.0415);3j5r_A(0.037)	A209(2);R212(1);R213(2);M215(1)	6	4	0.037
#394	ATXN1	4j2l_B(0.0628);1oa8_D(0.0371);1oa8_A(0.0499)	T614(1);V633(1);G634(1);E635(1);Q639(1);V640(1)	6	6	0.0371
#395	LILRB2	1p7q_D(0.0372)	P35(1);G42(1);S43(1);P44(1);V45(1)	5	5	0.0372
#396	ACVR1B	1py5_A(0.0449);3kcf_C(0.0391);1ias_A(0.0412);3faa_C(0.0375);2wot_A(0.0462);1b6c_B(0.0457);3tzm_A(0.0431);1rw8_A(0.0477);2x7o_A(0.0374);2wou_A(0.0479)	A401(1);D402(1);Y404(1);A405(2);G407(1);C476(2);R484(3)	11	7	0.0374
#397	GNAI3	4g5o_D(0.0468);4g5r_A(0.0415);2ihb_A(0.052);2v4z_A(0.0554);4g5s_D(0.0397);4g5o_B(0.0475);4g5r_D(0.0375);2ode_C(0.0529);4g5o_A(0.0478);4g5o_C(0.0381);2ode_A(0.0594)	Y74(1);M119(1);R161(1);S163(2);Q164(2)	7	5	0.0375
#398	GNAI3	4g5r_D(0.0375)	Y74(1);V118(1);M119(1);S163(2);Q164(2)	7	5	0.0375
#399	CALM1	1j7o_A(0.0376)	I64(1);D65(1);P67(1);L70(2);M73(1)	6	5	0.0376
#400	RB1	3pom_A(0.0465);1n4m_A(0.0526);4ell_A(0.0432);4ell_B(0.0488);4elj_A(0.0503);3pom_B(0.0397);1n4m_B(0.0487);1gh6_B(0.0378);2r7g_C(0.0434);2r7g_A(0.0399)	Q702(1);I703(1);S751(1);F755(1);Y756(1);S758(1);M761(1)	7	7	0.0378
#401	TP53	3d0a_D(0.045);3igk_A(0.038);3d0a_B(0.0418);3d0a_C(0.041)	C238(34);N239(15);S240(3);S241(39);C242(23);M246(10);N247(8);R248(214);V272(25);R273(253);V274(21);C275(30)	664	12	0.038
#402	FBXW7	2ovr_B(0.0388);2ovq_B(0.038);2ovp_B(0.0495)	R465(62);A503(1);R505(40);G517(1);Y545(3)	107	5	0.038
#403	ITGA4	3v4p_A(0.0381);3v4v_C(0.0424);3v4p_C(0.0391);3v4v_A(0.0426)	S426(5);L427(1);S428(1);A452(1);R454(3);S455(1);S457(2)	14	7	0.0381
#404	MASP2	2fyu_B(0.0541);1bgy_B(0.0424);1sqp_B(0.047);1sqq_B(0.0451);1pp9_B(0.0502);1sqb_B(0.0561);1sqx_B(0.0536);1ntz_B(0.052);2a06_B(0.0516);2ybb_B(0.0503);1l0n_B(0.0482);1sqv_B(0.0484);1ppj_B(0.0487);1be3_B(0.0381);1l0l_B(0.0493);1ntm_B(0.0488);1nu1_B(0.0449);1ntk_B(0.05)	A305(1);P306(1);N308(2);H310(1);S312(1);P313(1)	7	6	0.0381
#405	KEAP1	1x2r_A(0.0554);2flu_X(0.0615);3wn7_A(0.0559);4n1b_B(0.0383);1zgk_A(0.0565);4ifn_X(0.0561);4n1b_A(0.0454);3vnh_A(0.0624);1u6d_X(0.0601);3zgd_A(0.0709);3wdz_A(0.0468);4l7d_A(0.0584);3vng_A(0.0566);4in4_C(0.0596);3zgd_B(0.0665);4ifj_A(0.0593);2z32_A(0.0555);4in4_A(0.065)	R415(2);G429(2);G430(1);R459(1);R460(1);I461(1);V475(1);G476(1);G477(1);D479(1)	12	10	0.0383
#406	TBL1XR1	1rg6_A(0.0384)	D370(1);K374(2);I375(1);W376(1);N382(1);Y395(1);T396(1)	8	7	0.0384
#407	SNAP29	4wy4_C(0.0385)	S78(1);E79(1);A82(1);R83(1)	4	4	0.0385
#408	SNAP29	4wy4_C(0.0385)	E79(1);A82(1);R83(1);G86(1)	4	4	0.0385
#409	APLP1	2v5p_A(0.0387)	R605(1);R606(1);K607(1);R632(2);E633(2);Q635(1)	8	6	0.0387
#410	APLP1	2v5p_A(0.0387)	R605(1);R606(1);K607(1);K608(1);R632(2);E633(2)	8	6	0.0387
#411	C2	2i6q_A(0.0451);2i6s_A(0.0553);2odp_A(0.0387)	E267(1);L271(1);K274(1);E275(1)	4	4	0.0387
#412	TIGD1	2hr0_B(0.0489);2icf_B(0.0491);3l5n_B(0.0426);2wy8_A(0.0546);2xwb_B(0.0472);2noj_C(0.046);2i07_B(0.052);2win_F(0.0455);2xqw_A(0.0563);3rj3_A(0.0518);1c3d_A(0.0513);3oxu_A(0.0534);2xwj_B(0.0513);2wy7_A(0.052);3d5r_A(0.0548);3rj3_B(0.0506);2win_D(0.0428);3d5s_A(0.0483);3oxu_C(0.0503);1ghq_A(0.0515);2noj_G(0.0422);2a73_B(0.047);2wii_B(0.0489);3oed_A(0.0504);4m76_A(0.0498);2win_B(0.0442);3g6j_B(0.0433…	F57(1);V61(1);M71(1)	3	3	0.0388
#413	ZNF443	2fdb_N(0.0392);2fdb_M(0.0428)	P59(2);I91(1);G99(1);G114(1);S116(1)	6	5	0.0392
#414	KEAP1	2o48_X(0.0465);2poq_X(0.0417);3ohs_X(0.042);2o4u_X(0.0393)	R459(1);R460(1);I461(1);G477(1);N485(1);E488(1);G523(1);Y525(2);G527(2);M550(1)	11	10	0.0393
#415	EGFR	2jit_B(0.0395);3ika_B(0.0402)	R831(2);R832(2);L833(2);L858(30);L861(7);H893(1)	43	6	0.0395
#416	AHSA1	1x53_A(0.0395)	E311(1);R314(2);T315(1);R316(2);Q317(1)	7	5	0.0395
#417	ZEB2	2da7_A(0.0395)	L675(1);S678(1);Q685(1);E690(1)	4	4	0.0395
#418	TSG101	1kpp_A(0.0397);1m4q_A(0.0659)	Y32(1);L35(1);I59(1);P60(1);P71(1);M131(1)	5	6	0.0397
#419	ITGA1	1ck4_B(0.0399);1ck4_A(0.0502)	M276(1);Q303(1);R304(1);S306(1);A331(1);E333(2);H338(1)	8	7	0.0399
#420	DDX39B	1xtk_A(0.0399)	N288(1);A314(1);R338(1);R339(1);L341(2);R355(1)	7	6	0.0399
#421	ARNTL	4h10_A(0.0399)	R83(1);R84(4);R85(1);M88(1)	7	4	0.0399
#422	TCEB2	2ma9_B(0.0399)	R68(1);S110(1);A112(1)	3	3	0.0399
#423	NONO	3sde_B(0.0401)	Q72(1);R73(1);R75(2);E102(2);I114(1);R115(1);A122(1);A144(1)	10	8	0.0401
#424	ADSSL1	1mez_A(0.048);1loo_A(0.0402);1lny_A(0.0484);1lny_B(0.0456);1mf0_A(0.0498);1lon_A(0.0473);1iwe_A(0.046);2dgn_A(0.0437)	L180(1);R181(2);E191(1);F192(1);S193(3);F196(1)	9	6	0.0402
#425	SLIT2	2zmv_A(0.0404)	A455(2);R456(2);R493(3);K495(1);L496(1);S497(1);C500(1);A502(1);E529(1);H530(1)	14	10	0.0404
#426	EIF2AK2	2a19_C(0.0407);3uiu_A(0.0673)	S530(1);E531(1);R534(1);L536(1)	4	4	0.0407
#427	CENPE	1t5c_A(0.0408)	R128(1);V129(2);S130(1);E170(2)	6	4	0.0408
#428	POLI	3gv5_B(0.0548);3gv5_D(0.0526);3q8q_B(0.0536);3q8s_B(0.0475);4ebe_A(0.0522);3gv8_B(0.0524);4ebd_A(0.048);3q8r_B(0.0515);3osn_A(0.0545);3q8p_B(0.0548);4fs1_A(0.0496);4ebc_A(0.0409);3gv7_B(0.056);4fs2_A(0.0515);4eyh_B(0.0527)	R372(1);R373(2);R382(2);H427(2);T429(1)	8	5	0.0409
#429	TP53	2h1l_M(0.0451);2h1l_S(0.0493);2h1l_U(0.0491);2h1l_Q(0.0457);2h1l_O(0.0458);2h1l_V(0.0492);2h1l_W(0.0411);2h1l_R(0.0454);2h1l_N(0.0431);2h1l_T(0.0446);2h1l_P(0.0459);2h1l_X(0.0415)	G244(25);G245(97);M246(10);N247(8);R248(214);R249(48);P250(12);R273(253)	654	8	0.0411
#430	SMAD4	1dd1_C(0.0567);1dd1_B(0.0411);1g88_B(0.0484);1g88_C(0.0664)	D351(8);G352(2);Y353(1);D355(4);R361(41);C363(1);G365(2);Q366(1);G384(1)	60	9	0.0411
#431	SNRPN	3pgw_B(0.0413)	C43(1);D44(1);C45(1);G68(1)	4	4	0.0413
#432	SNRPN	3pgw_B(0.0413)	L42(1);C43(1);D44(1);G68(1)	4	4	0.0413
#433	RBP4	2wq9_A(0.0479);4psq_B(0.0433);4o9s_A(0.0471);4psq_A(0.0434);4o9s_B(0.0414);1rbp_A(0.0428);3fmz_B(0.0469);3fmz_A(0.0476)	T41(1);A44(1);T131(2);A133(1);S156(2);L162(1)	8	6	0.0414
#434	MRPL3	3j7y_E(0.0415)	K131(2);I161(1);F164(1);R166(3);I187(1);P189(1)	9	6	0.0415
#435	PCDHB13	4bb9_A(0.0704);4bba_A(0.0694);4lc9_A(0.0416)	H512(1);A515(1);L519(1);R530(5);S534(1);D535(1);G537(1);S538(1)	12	8	0.0416
#436	DLC1	2wl1_A(0.0418)	A350(4);R351(3);D353(1);M355(2);S414(1)	11	5	0.0418
#437	GRB2	1qg1_E(0.0419)	F95(1);R112(1);D113(1);G116(2);K117(1);Y118(1);S127(1);E130(1)	9	8	0.0419
#438	MAP2K1	3eqd_A(0.0484);3zls_A(0.0467);3eqh_A(0.0486);3eqc_A(0.048);3zm4_A(0.0422);3eqg_A(0.0482);3eqf_A(0.0472);3w8q_A(0.0449);3zlx_A(0.0455);3zly_A(0.045)	F53(6);Q56(1);K57(10);G128(3);Y130(2);A132(1)	23	6	0.0422
#439	ITGB2	3k72_B(0.043);3k71_D(0.0445);3k71_F(0.0424);3k6s_F(0.0454);3k6s_D(0.0449);3k72_D(0.0441);3k71_H(0.0422);3k71_B(0.0482);3k6s_B(0.0487);3k6s_H(0.0443)	K174(1);A270(1);G271(2);G273(2);A277(2);D300(1)	9	6	0.0422
#440	MAGIX	2djt_A(0.0422)	R143(1);T149(1);P150(1);L151(1);V153(1);H187(1)	6	6	0.0422
#441	DNAJC6	3n0a_A(0.0428)	P242(1);F243(1);G250(1);C251(1);R252(5);R278(1);H302(1)	11	7	0.0428
#442	DNAJC6	3n0a_A(0.0428)	P242(1);G250(1);C251(1);R252(5);R278(1);I284(1);H302(1)	11	7	0.0428
#443	ZNF548	2jm6_B(0.0431)	A238(2);N239(1);C286(1);K288(1);F289(1);R291(2)	8	6	0.0431
#444	PTPN11	2shp_A(0.0697);4gwf_B(0.0432);4h1o_A(0.0495);4dgp_A(0.0558);4dgx_A(0.0566);4gwf_A(0.0436)	F71(3);A72(7);E76(7);L262(1);Q506(1)	19	5	0.0432
#445	JPH2	2dmb_A(0.0432)	D274(1);A277(2);D298(1);E307(3);R308(4);K348(1);T350(1);R352(1);R353(1)	15	9	0.0432
#446	ZNF548	2roc_A(0.0432)	F233(1);A238(2);C286(1);K288(1);F289(1);R291(2)	8	6	0.0432
#447	AMY2A	1u30_A(0.0459);3bai_A(0.0479);3ole_A(0.0517);1jxj_A(0.0439);2qmk_A(0.0539);1smd_A(0.0432);3ij9_A(0.0466);1q4n_X(0.046);1u33_A(0.0482);1kb3_A(0.0458);4x9y_A(0.0846);3baj_A(0.0477);3olg_A(0.0477)	P59(2);P72(1);R76(2);P79(2)	7	4	0.0432
#448	AMY1A	3baw_A(0.0569);3ij8_A(0.0606);3baj_A(0.0537);1xh1_A(0.0555);3ij9_A(0.0561);1cpu_A(0.0541);1kgx_A(0.0561);3bai_A(0.0567);1xcx_A(0.0541);1smd_A(0.0574);1xgz_A(0.0535);1kgw_A(0.0432);3bay_A(0.0507);1xh2_A(0.0506);1b2y_A(0.0528);1u2y_A(0.0537);3ole_A(0.0517);3cpu_A(0.0545);1kbb_A(0.0505);2qmk_A(0.0538);4gqr_A(0.0596);1hny_A(0.0568);1bsi_A(0.0529);2cpu_A(0.0529);1xd0_A(0.0557);2qv4_A(0.0539);1u33_A(0.…	A322(1);I327(1);D332(1)	3	3	0.0432
#449	AMY1A	3blp_X(0.0596);3cpu_A(0.0545);1u33_A(0.0566);1c8q_A(0.0576);1kbk_A(0.0546);1xv8_A(0.0593);1u30_A(0.0553);3ij9_A(0.0561);1cpu_A(0.0541);1xd0_A(0.0557);1xh1_A(0.0555);3olg_A(0.0573);1xh2_A(0.0506);1b2y_A(0.0528);4gqr_A(0.0596);3bay_A(0.0507);1mfu_A(0.061);3bax_A(0.054);3ij7_A(0.056);1bsi_A(0.0529);1xcw_A(0.0549);2cpu_A(0.0529);1xd1_A(0.055);1xcx_A(0.0541);1jxk_A(0.0584);3bai_A(0.0567);1hny_A(0.0568…	I327(1);W331(1);D332(1)	3	3	0.0432
#450	BRAF	4ehe_A(0.0433)	G466(17);S467(2);G469(21);K601(15)	55	4	0.0433
#451	TCF21	3pq1_B(0.0433)	E141(1);G143(2);Y144(1);P147(1);E161(1)	6	5	0.0433
#452	ATP4A	3ixz_A(0.0436)	R330(4);A331(1);M332(1)	6	3	0.0436
#453	NONO	3rbs_A(0.0439)	E162(1);I180(1);R184(1);C208(1);S212(1);F213(1);P226(1);Q229(1)	8	8	0.0439
#454	CRY1	4k0r_A(0.044)	K329(1);A331(1);E332(1);G333(1);R334(1);D341(1);M470(1)	7	7	0.044
#455	RPS6KB1	4l43_A(0.044);4l45_A(0.048)	L94(1);R95(2);V105(1);Q107(1);Q389(1)	6	5	0.044
#456	CASP1	1rwv_B(0.06);1rwk_B(0.049);3d6h_B(0.0526);1rwm_B(0.0453);3ns7_B(0.0569);2hbr_B(0.0494);1rww_B(0.0442);1rwp_B(0.0493);2h48_B(0.0554);1ibc_B(0.0586);1ice_B(0.0511);1sc3_B(0.0511);1rwn_B(0.0507);1rwx_B(0.0555);1rwo_B(0.0507);2hbq_B(0.0543)	A329(1);C331(1);S332(1);P335(1);M386(1);T388(1);E390(1)	7	7	0.0442
#457	ZNF320	2xy1_A(0.0454);2xyc_A(0.0474);2jll_A(0.0447)	R237(1);S238(1);G241(1);E242(2);H295(1);T296(1);K299(1)	8	7	0.0447
#458	HDAC3	4a69_A(0.0448);4a69_B(0.0476)	Q52(1);F101(1);S105(2);R106(2);A110(2)	8	5	0.0448
#459	TRIM24	2yyn_C(0.0484);2yyn_A(0.0513);2yyn_B(0.0448);2yyn_D(0.0526)	E999(1);L1001(1);K1002(1);F1010(1)	4	4	0.0448
#460	PPP2R1A	2ie3_A(0.0524);4i5l_D(0.054);2pf4_B(0.0504);4i5n_D(0.0483);3dw8_D(0.055);2pf4_A(0.0511);1b3u_A(0.0496);4i5l_A(0.053);3k7w_A(0.0482);2pf4_C(0.0485);3k7v_A(0.0477);4i5n_A(0.0465);1b3u_B(0.045);2ie4_A(0.0544)	S219(3);S256(6);W257(1);R258(4);R260(2)	16	5	0.045
#461	PPP2R1A	2iae_A(0.048);2pkg_A(0.0551);2pf4_A(0.0511);2nym_D(0.0494);2ie4_A(0.0544);2pf4_B(0.0504);2nyl_D(0.0532);3dw8_A(0.052);3fga_A(0.0503);2nym_A(0.0504);2pkg_B(0.0505);2ie3_A(0.0524);3dw8_D(0.055);4i5l_A(0.053);3k7v_A(0.0477);4i5l_D(0.054);2pf4_C(0.0485);1b3u_A(0.0496);3k7w_A(0.0482);2nyl_A(0.0547);2npp_A(0.052);2npp_D(0.0564);1b3u_B(0.045);4i5n_A(0.0465);4i5n_D(0.0483)	S256(6);W257(1);R258(4);R260(2);E297(2);V298(1)	16	6	0.045
#462	PPFIA3	3tac_B(0.0477);3tad_A(0.045);3tad_B(0.0499)	V858(1);A860(1);C861(1);R862(1)	4	4	0.045
#463	POTEE	3b63_L(0.0495);1hlu_A(0.0451)	A930(1);S933(2);S935(1);E937(2);K938(2);S939(2);T949(1)	11	7	0.0451
#464	ITGAM	1jlm_A(0.0453);1na5_A(0.0595);1mf7_A(0.0514)	L154(1);D156(1);S158(2);F166(2);R224(2);T225(1);D258(1)	10	7	0.0453
#465	ANKLE2	3bxw_A(0.0492);3bxw_B(0.0453)	E318(1);W495(1);E533(1);D534(1);R536(3);A612(1);Q614(1)	9	7	0.0453
#466	ANKLE2	3bxw_A(0.0492);3bxw_B(0.0453)	D534(1);R536(3);K537(3);L550(1);Q614(1)	9	5	0.0453
#467	TTC14	3ikm_A(0.0453)	A689(1);H690(1);S693(1);R694(1);D695(1);F696(1);P727(1)	7	7	0.0453
#468	S100A14	2m0r_A(0.0456);2m0r_B(0.0466)	E39(1);K78(1);E80(1);R82(1);S83(1)	5	5	0.0456
#469	ADGRB2	1yxm_A(0.0459)	P1425(2);P1427(1);P1428(1);A1432(1);R1433(1)	6	5	0.0459
#470	PTPRD	2dlh_A(0.046)	A420(1);P421(3);E440(1);P441(1);G450(1);R452(1);A494(2);D500(2);P502(1);L503(1)	14	10	0.046
#471	ITGA4	4irz_A(0.0462)	G53(1);S426(5);L427(1);S428(1);G451(1);A452(1);S455(1);S457(2);A458(1);V459(1)	15	10	0.0462
#472	PTPN11	4h34_A(0.0463)	A72(7);E76(7);S502(2);Q506(1);T507(2)	19	5	0.0463
#473	EP300	4bhw_A(0.0493);4bhw_B(0.0464)	Y1397(1);L1398(1);D1399(18);Y1446(1);R1627(5)	26	5	0.0464
#474	EP300	4bhw_B(0.0464);3biy_A(0.0641);4bhw_A(0.0493)	F1373(1);G1375(1);Y1397(1);L1398(1);D1399(18);Y1446(1);H1451(3)	26	7	0.0464
#475	ITGB1	3vi3_D(0.0502);4wk0_B(0.0955);4wk2_B(0.0897);4wjk_B(0.0993);3vi3_B(0.0464)	M149(3);D158(3);V162(1);K163(1);V236(1)	9	5	0.0464
#476	COL3A1	1jmo_A(0.0465)	P182(2);G183(1);P184(1);P185(1);G186(1)	6	5	0.0465
#477	TP53	4lof_A(0.0467)	K132(34);M133(3);F134(6);C135(26);S240(3);R248(214);E271(16);V272(25);R273(253);V274(21);C275(30);D281(30)	654	12	0.0467
#478	TUBA3D	3hkb_C(0.0653);4atu_B(0.0655);4drx_A(0.066);3ryi_C(0.0727);3hke_A(0.0651);3ryc_A(0.0657);4atx_B(0.0631);4f6r_A(0.0768);3ryf_C(0.0671);4f61_C(0.064);3ut5_A(0.0652);1sa1_C(0.0578);3e22_C(0.0553);4eb6_C(0.0489);3hkc_A(0.0614);3ryi_A(0.0715);2xrp_B(0.0648);1sa1_A(0.0637);3ryh_A(0.0622);4eb6_A(0.0586);4abo_B(0.0681);3hkb_A(0.068);3ryf_A(0.0652);4hna_A(0.0728);4f61_A(0.0699);4drx_C(0.0671);3j1t_B(0.046…	V181(2);V182(1);D396(2);M398(1);Y399(1);R402(1);A403(1)	9	7	0.0467
#479	MTOR	4jt6_A(0.051);4jsn_B(0.0514);4jsn_A(0.0468);4jsx_B(0.0487);4jt5_B(0.0513);4jsp_B(0.0472);4jt6_B(0.0481);4jsv_B(0.0508);4jsv_A(0.0505);4jsx_A(0.0519);4jsp_A(0.0485);4jt5_A(0.0487)	A1971(3);I1973(2);Y1974(1);T1977(3);M1998(1);V2006(2)	11	6	0.0468
#480	KRAS	3k9l_A(0.0481);3lo5_A(0.0469);3kkm_A(0.0525);2rgg_A(0.051);1iaq_A(0.0498);3rsl_A(0.0481);3k9l_C(0.0501);3con_A(0.0542);3k9l_B(0.0483);2rge_A(0.0489);3lo5_E(0.0471);1iaq_C(0.0506)	A11(2);G12(735);G13(91)	812	3	0.0469
#481	ACTA2	2yjf_A(0.053);4m63_C(0.0903);1lcu_B(0.0469);3b63_E(0.0577);1h1v_A(0.0601);1ijj_B(0.0547);3m3n_B(0.0503);4m63_D(0.0892);2yjf_C(0.049);2yje_C(0.0529);3b63_D(0.0663);2v51_D(0.0575);1ijj_A(0.0489);1y64_A(0.0478);3m3n_A(0.0484);2yjf_D(0.0497);3m1f_A(0.0518)	E109(2);K115(1);N117(1);R118(2);Q123(2)	8	5	0.0469
#482	TICAM1	4c0m_B(0.0519);4bsx_A(0.0864);4bsx_C(0.0903);4c0m_D(0.0471);4c0m_C(0.0495);4bsx_B(0.0879);4c0m_A(0.0488);4bsx_D(0.0845)	R114(1);A117(1);Q119(1);E120(1);A121(1)	5	5	0.0471
#483	ADCY5	1q3f_A(0.0546);2hxm_A(0.0518);2oyt_A(0.0536);1emj_A(0.0546);2ssp_E(0.0629);3fci_A(0.0498);1ssp_E(0.0638);3fcl_A(0.0515);4skn_E(0.0472);3fcf_A(0.0489);1emh_A(0.0543);2oxm_A(0.0553)	I470(1);A487(1);Q488(1);E496(1);A499(2);D502(1);G598(3)	10	7	0.0472
#484	RBM46	4eyj_A(0.0473);4eym_A(0.0493);3coi_A(0.0493)	R271(1);D272(1);A274(1);F275(1);E282(1);R316(1)	6	6	0.0473
#485	SLC25A11	1ksg_A(0.0757);3dof_A(0.084);4gok_A(0.0482);1ksh_A(0.0734);1ksj_A(0.0613);3doe_A(0.0915);4gok_B(0.0473)	S201(1);Y259(1);K260(1);N261(1);V265(1)	5	5	0.0473
#486	GUCY1B3	4lot_A(0.0473)	R40(1);I41(1);A55(1);S56(1);K57(1)	5	5	0.0473
#487	PLEKHA6	2yry_A(0.0474)	W81(1);F82(3);V83(1);D86(2);F90(1);Y92(1);G102(1)	10	7	0.0474
#488	CCL7	1bo0_A(0.0475)	F38(1);R53(2);R61(3);A63(1);I65(1);A76(1);D77(1)	10	7	0.0475
#489	ECHDC3	2vx2_C(0.052);2vx2_E(0.0478);2vx2_F(0.0544)	A86(1);H138(1);V140(1);D162(1);S249(1)	5	5	0.0478
#490	C3	3l5n_A(0.0479)	M479(1);R481(1);A482(3);E484(2);R508(2);D513(1)	10	6	0.0479
#491	HIST1H4E	1hio_D(0.0481)	K92(1);R93(3);G95(2)	6	3	0.0481
#492	HIST2H3D	1hio_C(0.0481)	K123(1);D124(1);I125(1);L127(1)	3	4	0.0481
#493	HIST2H3D	1hio_C(0.0481)	D124(1);L127(1);R130(1)	3	3	0.0481
#494	PRELID1	2hgs_A(0.0483)	Q24(1);S52(1);R53(1)	3	3	0.0483
#495	THRA	2h77_A(0.053);3hzf_A(0.0577);3ilz_A(0.0489);3jzb_A(0.0484);2h79_A(0.0497)	R284(1);K288(1);V294(2);S296(1);A298(1)	6	5	0.0484
#496	CR1L	2q7z_A(0.0484)	S349(1);C350(1);Q369(1);L370(1)	4	4	0.0484
#497	BRAF	1uwh_B(0.0523);1uwh_A(0.0533);3ii5_A(0.0516);1uwj_B(0.0561);4ksq_A(0.0508);3ii5_B(0.0512);3q96_A(0.0485);3idp_B(0.0589);4dbn_B(0.0574);4jvg_A(0.0541);3idp_A(0.0569)	G464(2);G466(17);S467(2);G469(21);V471(1);F595(1);G596(5);L597(4)	53	8	0.0485
#498	PYGM	2qrh_A(0.0652);2qrg_A(0.0549);3g2k_A(0.0603);2gpn_A(0.0628);2qn8_A(0.0549);3l7c_A(0.0572);3bcs_A(0.0605);2qln_A(0.0556);3e3o_D(0.0521);1gpy_A(0.0638);3e3l_D(0.0543);3g2h_A(0.0686);4gpb_A(0.0604);3e3n_E(0.0547);1pyg_A(0.0528);1fu8_A(0.0589);2gm9_A(0.0676);3ms4_A(0.0578);2qn2_A(0.0567);3l7a_A(0.0572);1kti_A(0.0572);3g2i_A(0.0658);1axr_A(0.0673);3t3h_A(0.059);2iei_A(0.061);1ggn_A(0.0617);2skd_A(0.05…	S461(1);Q481(1);K483(1);T484(1);R816(1);T817(1);Y821(1);E824(2)	9	8	0.0485
#499	MAPK1	4h3p_A(0.0486);4erk_A(0.0578);4iza_C(0.052)	R135(1);Y316(1);P319(1);D321(3);E322(15)	21	5	0.0486
#500	EPHA1	1x5a_A(0.0486)	S452(1);L453(1);V514(2);R517(2);F527(1);S528(1);P529(1)	9	7	0.0486
#501	OXSM	2iwz_B(0.0535);2iwy_B(0.0486);2iwz_A(0.0509);2c9h_A(0.0507);2iwy_A(0.0526)	A347(1);A389(1);G391(1);V393(1);E394(1);T442(1);N443(1)	7	7	0.0486
#502	OXSM	2iwz_B(0.0535);2iwz_A(0.0509);2iwy_B(0.0486);2c9h_A(0.0507);2iwy_A(0.0526)	G212(1);A213(1);A389(1);G391(1);V393(1);E394(1);T442(1)	7	7	0.0486
#503	WDR75	1bhg_A(0.0527);3hn3_D(0.0542);3hn3_B(0.051);3hn3_A(0.0536);3hn3_E(0.0486)	F506(1);S507(1);E508(1);S511(2);V521(1)	6	5	0.0486
#504	ACVR1B	1b6c_B(0.0639);3kcf_C(0.0512);1rw8_A(0.0656);3faa_C(0.0487)	H333(1);D335(2);F398(1);A401(1);D402(1);Y404(1);A405(2);G407(1)	10	8	0.0487
#505	TICAM1	4bsx_C(0.0903);4bsx_A(0.0864);4c0m_A(0.0488);4c0m_B(0.0519);4bsx_D(0.0845);4bsx_B(0.0879)	E105(1);S112(1);R114(1);A117(1);Q119(1)	5	5	0.0488
#506	EHMT1	3b95_B(0.0489)	L777(1);A780(1);A797(2);N798(1);T801(1);P809(1)	7	6	0.0489
#507	BRAF	4h58_B(0.0508);3pri_B(0.0534);3pri_A(0.049);3prf_B(0.0497)	G466(17);S467(2);H574(2);N581(11);D594(12);F595(1);G596(5)	49	7	0.049
#508	RNF41	2gwf_B(0.049);2gwf_F(0.0655);2gwf_D(0.0504);2fzp_A(0.0548)	A209(1);A277(1);R279(1);P281(2);E315(1);E316(1)	7	6	0.049
#509	EIF1AX	1d7q_A(0.0494)	G8(2);G9(4);K10(2);R12(1);R13(3)	12	5	0.0494
#510	TUBA3D	4ffb_A(0.0494)	M398(1);Y399(1);R402(1);A403(1);H406(1);E415(1)	6	6	0.0494
#511	HGFAC	1ybw_B(0.0546);1ybw_A(0.0495);1yc0_A(0.0918)	P453(1);P454(2);R455(1);V458(1);S459(1);V460(1);G478(1)	8	7	0.0495
#512	PIK3R1	4l23_B(0.0687);4ovu_B(0.0764);4waf_B(0.0497);4l2y_B(0.0707);4l1b_B(0.0695)	Y452(4);Q572(1);L573(3);R574(3);T576(1);R577(1);Y580(2)	15	7	0.0497
#513	ZNF664	3ei4_B(0.0499)	L186(1);R191(1);E196(1);P198(1);A207(1);R219(2)	7	6	0.0499
#514	MMEL1	1jqd_B(0.0593);2aot_B(0.0594);2aov_A(0.0534);2aow_A(0.0499);2aot_A(0.07);1jqe_A(0.0667);2aou_A(0.0649);2aou_B(0.0643);1jqd_A(0.0573)	R126(1);V128(1);E131(3);D140(1);G185(1)	7	5	0.0499
#515	GATA1	3vd6_C(0.0541);3vek_C(0.0499)	R270(1);P277(1);V278(1);C279(1);G283(1);L284(1)	5	6	0.0499
#516	RORC	3l0l_B(0.0709);4nie_B(0.0735);4wlb_A(0.0574);4nb6_B(0.0519);4wqp_B(0.0572);4qm0_C(0.0592);4s14_A(0.0562);3l0j_A(0.0604);3b0w_A(0.0805);4ymq_A(0.0565);3l0l_A(0.05);4wqp_A(0.0666);3b0w_B(0.0824);4qm0_A(0.0702);3kyt_A(0.0666);4wpf_A(0.0724);4nb6_A(0.0549);4wpf_D(0.0668);4wlb_B(0.0533);4nie_A(0.0713)	Y369(1);R374(2);T375(1);F377(1);G383(1);F401(1)	7	6	0.05
#517	RORC	3l0l_B(0.0709);4wqp_B(0.0572);4qm0_C(0.0592);4wqp_A(0.0666);4s14_A(0.0562);4wpf_D(0.0668);4nb6_B(0.0519);4wlb_B(0.0533);4ymq_A(0.0565);3l0l_A(0.05);3l0j_A(0.0604);3b0w_A(0.0805);4wlb_A(0.0574);4nb6_A(0.0549);3kyt_A(0.0666);4nie_B(0.0735);4qm0_A(0.0702);4nie_A(0.0713);4wpf_A(0.0724);3b0w_B(0.0824)	Y369(1);R374(2);T375(1);M385(1);S398(1);F401(1)	7	6	0.05
#518	RORC	4nb6_B(0.0519);4wpf_A(0.0724);4wqp_B(0.0572);4qm0_A(0.0702);4s14_A(0.0562);4wlb_B(0.0533);4nie_A(0.0713);4wpf_D(0.0668);3b0w_A(0.0805);4nb6_A(0.0549);3l0j_A(0.0604);4wqp_A(0.0666);4qm0_C(0.0592);3b0w_B(0.0824);3kyt_A(0.0666);3l0l_A(0.05);4nie_B(0.0735);3l0l_B(0.0709);4ymq_A(0.0565);4wlb_A(0.0574)	R374(2);G383(1);M385(1);F388(1);S398(1);F401(1)	7	6	0.05
#519	CFL1	1q8g_A(0.0501)	V14(1);F15(1);M18(2);R21(1);K34(1);V36(1);D86(1)	8	7	0.0501
#520	DNM2	3l43_B(0.0501);3l43_A(0.0547)	R256(1);L260(1);A269(1);D270(1);R271(1);G273(1)	6	6	0.0501
#521	CAPNS1	1qxp_A(0.0568);1qxp_B(0.0501)	R145(2);S146(1);M147(1);S268(1)	5	4	0.0501
#522	FGFR3	3grw_A(0.0796);1ry7_B(0.0502)	R248(9);S249(18);P250(1);D280(2)	29	4	0.0502
#523	ITGB1	3vi3_D(0.0502)	M149(3);D158(3);V162(1);V275(2)	9	4	0.0502
#524	SYT14	3hhc_A(0.0504)	Q317(1);L411(1);E412(2);G414(1);S415(1)	6	5	0.0504
#525	SYT14	3hhc_A(0.0504);3hhc_B(0.057)	S410(1);L411(1);E412(2);G414(1);S415(1)	6	5	0.0504
#526	SYT14	3hhc_A(0.0504)	P378(1);S410(1);L411(1);E412(2);G414(1)	6	5	0.0504
#527	TRPV1	2wa0_A(0.0506)	A209(2);R212(1);R213(2);G225(1);Q229(1)	6	5	0.0506
#528	TRPV1	2wa0_A(0.0506)	A209(2);V222(1);G225(1);D227(1);Q229(1);A231(1)	6	6	0.0506
#529	PLG	1ddj_A(0.0578);1ddj_B(0.0535);1bml_A(0.0527);1l4d_A(0.0534);1bui_B(0.0528);1bml_B(0.0555);1ddj_C(0.0566);3uir_B(0.0675);3uir_A(0.0698);1rjx_B(0.0528);1ddj_D(0.0506);1l4z_A(0.0543);1bui_A(0.0546)	V692(1);S741(1);E743(1);Q775(1);R795(1)	5	5	0.0506
#530	ACOT4	3k2i_A(0.0507);3k2i_B(0.052)	P310(3);E312(3);R341(2)	8	3	0.0507
#531	OXSR1	2vwi_C(0.0509)	T178(1);R179(1);M198(2);V201(1);R202(1)	6	5	0.0509
#532	RHOA	2gcp_A(0.0626);3kz1_F(0.0648);1s1c_B(0.0688);1tx4_B(0.0709);1kmq_A(0.0711);1ow3_B(0.0631);1s1c_A(0.0679);1a2b_A(0.0595);1z2c_A(0.051);1cxz_A(0.0631);3kz1_E(0.0683);3msx_A(0.072)	T37(2);F39(1);E40(7);N41(1);Y42(11);L57(4);D59(3)	28	7	0.051
#533	RHOA	2gcp_A(0.0626);1tx4_B(0.0709);1kmq_A(0.0711);3kz1_E(0.0683);3kz1_F(0.0648);1cxz_A(0.0631);1s1c_B(0.0688);3msx_A(0.072);1z2c_A(0.051);1s1c_A(0.0679);1a2b_A(0.0595);1ow3_B(0.0631)	L22(2);I23(1);E40(7);N41(1);Y42(11);L57(4);D59(3)	28	7	0.051
#534	MDGA2	3ze0_C(0.051);3zdz_C(0.0511)	K229(1);M230(1);T266(1);G268(1);G269(1);S280(1);D303(1)	7	7	0.051
#535	KRT5	3tnu_B(0.0511)	E385(2);S387(1);E388(1);M389(1);M392(3)	8	5	0.0511
#536	ETS2	4mhv_A(0.0512);4mhv_B(0.055)	K144(2);F147(1);L148(1);E149(1);A151(1)	6	5	0.0512
#537	HBA2	1jy7_P(0.0972);3ia3_D(0.0572);1yff_C(0.0983);1o1i_A(0.0975);1c7d_A(0.0606);1aby_A(0.062);2w72_C(0.0996);1jy7_U(0.0947);2w72_A(0.09);1aj9_A(0.0968);3ia3_B(0.0587);1o1m_A(0.0527);1jy7_W(0.0996);1uiw_E(0.0979);1qi8_A(0.096);1o1l_A(0.0524);1uiw_A(0.0934);1jy7_C(0.0962);1o1p_A(0.064);1o1j_A(0.0512);1lft_A(0.099);1uiw_C(0.0972);4ij2_C(0.0925);1c7c_A(0.0567);1abw_A(0.0647);4ij2_A(0.0973);1j7s_A(0.0969);…	H123(1);S125(1);L126(1);D127(1)	4	4	0.0512
#538	KEAP1	3wn7_A(0.0513)	G364(1);G379(1);R415(2););G429(2);G430(1);R460(1);I461(1);G509(2)	16	9	0.0513
#539	ZIC1	2dmo_A(0.0513)	A314(2);R315(2);S316(2);H326(1);T327(1);K330(1);F332(1);K333(1)	11	8	0.0513
#540	ZIC1	2dmo_A(0.0513)	A314(2);R315(2);S316(2);E317(1);H326(1);T327(1);F332(1);K333(1)	11	8	0.0513
#541	CTCFL	3l5j_A(0.0561);3l5h_A(0.0515)	R301(3);T337(1);E339(1);G366(1);R368(2);R380(1);D381(1)	10	7	0.0515
#542	CPB2	3d67_B(0.0515);3d67_A(0.0605);3d67_C(0.0616);3d68_C(0.0582)	R183(1);R236(2);W238(1);G252(2);E276(1)	7	5	0.0515
#543	LDB2	2jtn_A(0.0516)	N332(2);G333(1);D336(1);E337(2)	6	4	0.0516
#544	ITGA1	2b2x_A(0.0517)	M276(1);Q303(1);R304(1);S306(1);S329(1);A331(1);H338(1)	7	7	0.0517
#545	FKBP14	4msp_A(0.0539);4msp_B(0.0523)	R40(2);L47(1);I134(1);R135(2)	6	4	0.0523
#546	MAP2K5	2o2v_A(0.0523);2npt_A(0.0593);2npt_C(0.0649)	R20(1);I21(1);A28(1);D30(1);P101(1)	5	5	0.0523
#547	SMAD4	3qsv_A(0.0524)	L57(1);Y95(1);A96(1);W99(1);R100(1);P130(1);Y131(1);H132(2);Y133(1)	10	9	0.0524
#548	PTPN11	4fr4_C(0.0526);4fr4_E(0.0539);4fr4_D(0.0556);4fr4_B(0.0572);4fr4_A(0.0539)	P33(2);E69(4);F71(3);A72(7);M82(1)	17	5	0.0526
#549	CCL7	1ncv_A(0.0529)	Q24(1);R53(2);R61(3);A63(1);I65(1);A76(1);D77(1)	10	7	0.0529
#550	IL18R1	3wo3_J(0.053);3wo4_B(0.0599);3wo3_D(0.0638);3wo3_B(0.0625);3wo3_H(0.0656);3wo3_F(0.0642)	K134(2);F135(3);F136(1);A175(2);E176(3)	11	5	0.053
#551	PIK3R1	3hiz_B(0.0532)	Y452(4);D569(1);L570(1);Q572(1);L573(3);R574(3);T576(1);R577(1)	15	8	0.0532
#552	PTPN11	4je4_A(0.0533)	D61(2);F71(3);A72(7);E76(7)	19	4	0.0533
#553	FGF9	1ihk_A(0.0533)	G80(1);T81(1);I82(1);L124(1);G126(1);S127(1);E128(1)	7	7	0.0533
#554	GPAM	2j4e_A(0.058);2j4e_B(0.0623);2j4e_G(0.0577);2car_A(0.0561);2car_B(0.0534);2j4e_E(0.0583);2j4e_H(0.0639);2j4e_D(0.0619);2i5d_A(0.0655)	Y494(1);G541(2);D553(2);P602(1);S604(1);P669(1)	8	6	0.0534
#555	PSAP	2qyp_B(0.0534);1sn6_A(0.0685);2z9a_B(0.055);2gtg_A(0.0989);2z9a_A(0.0556)	F342(1);T363(1);G365(1)	3	3	0.0534
#556	CUL5	2wzk_A(0.0558);4jgh_D(0.0535)	V185(1);N186(1);L187(1);C188(1);K194(1);R253(1)	6	6	0.0535
#557	PARP1	4opx_D(0.0635);4opx_A(0.0578);4oqa_D(0.0536);4oqb_D(0.0583);4oqb_A(0.0581);4oqa_A(0.0592)	S274(1);G275(1);S277(1);A278(1);I279(1)	5	5	0.0536
#558	TP53	3d08_A(0.0648);3d06_A(0.0538);3d0a_A(0.0696);3d09_A(0.0673)	C238(34);N239(15);S240(3);S241(39);C242(23);M246(10);N247(8);R248(214);V272(25);R273(253);V274(21)	634	11	0.0538
#559	SLIT2	3edy_A(0.0574);3ee6_A(0.0538)	R456(2);P460(1);R467(4);A502(1);D503(3);L504(1);A505(1);A536(1);R539(1)	15	9	0.0538
#560	HES1	2mh3_B(0.0538)	R35(1);E43(1);K44(1);R46(2)	5	4	0.0538
#561	CSF1	4adf_K(0.0653);4adf_X(0.0625);4adf_G(0.0638);4adf_H(0.0658);4adf_S(0.066);4adf_U(0.0538);3uez_E(0.0688);4adf_J(0.0713);4adf_I(0.0611);4adf_T(0.0689)	F67(1);F69(1);D71(1);L88(1);V135(1)	5	5	0.0538
#562	TGFBI	2vxp_A(0.0539);2vxp_B(0.0583)	T504(1);V505(1);D507(1);V508(1);L509(2);L531(1);V625(1)	8	7	0.0539
#563	STARD5	2r55_A(0.054)	L50(1);G53(1);F175(1);F176(1);H177(1)	5	5	0.054
#564	STARD5	2r55_B(0.058);2r55_A(0.054)	G48(1);L50(1);F175(1);F176(1);H177(1)	5	5	0.054
#565	CCND1	2w9z_A(0.0542);2w96_A(0.062);2w9f_A(0.0657);2w99_A(0.0626)	S41(2);V42(1);Y44(6);K46(2);C47(3)	12	5	0.0542
#566	NEDD8	2ko3_A(0.0542)	V23(1);R25(2);I26(1);R29(2);T55(1)	7	5	0.0542
#567	HDAC1	3max_A(0.059);3max_B(0.0543);4ly1_A(0.0557);4ly1_B(0.0596);4ly1_C(0.0639);3max_C(0.0598);4lxz_C(0.0542);4lxz_B(0.0592);4lxz_A(0.0618);4bkx_B(0.0874)	R34(1);L266(1);R306(1);V308(1);C311(1)	5	5	0.0542
#568	DLG4	1iu0_A(0.086);1iu2_A(0.0996);1rgr_A(0.0544)	G81(2);G89(3);D91(1);P92(1);S93(1)	7	5	0.0544
#569	C2ORF16	1rh2_A(0.0544)	D1105(1);V1106(1);P1109(1)	3	3	0.0544
#570	C2ORF16	1rh2_A(0.0544)	P1104(1);D1105(1);V1106(1)	3	3	0.0544
#571	C2ORF16	1rh2_A(0.0544)	Q1053(1);S1054(1);D1055(1)	3	3	0.0544
#572	HIST4H4	1hio_D(0.0544)	A34(1);R37(1);R40(1)	3	3	0.0544
#573	RXRA	3r2a_C(0.0591);3a9e_A(0.0545)	R426(1);S427(14);G429(1);L430(1)	17	4	0.0545
#574	BRAF	4g9r_A(0.0581);4g9r_B(0.0557);1uwj_B(0.0546);1uwj_A(0.055)	H574(2);N581(11);D594(12);F595(1);G596(5);K601(15)	45	6	0.0546
#575	TP53	2pcx_A(0.0547)	C238(34);N239(15);S240(3);S241(39);C242(23);M246(10);N247(8);R248(214);R273(253);V274(21);C275(30)	641	11	0.0547
#576	ZNF98	3brv_B(0.0547);3brt_D(0.063);3brt_B(0.0594);3brv_D(0.0723)	G496(2);K497(1);A498(1);F499(1);N500(1);Q501(1);H504(1)	8	7	0.0547
#577	ZNF98	3brt_D(0.063);3brt_B(0.0594);3brv_B(0.0547);3brv_D(0.0723)	P489(1);C492(1);E493(1);E494(1);G496(2);K497(1);A498(1)	8	7	0.0547
#578	ZNF98	3brv_B(0.0547)	C492(1);E493(1);E494(1);G496(2);K497(1);A498(1);F499(1)	8	7	0.0547
#579	TUBB2A	1sa1_D(0.0721);3j1u_C(0.0581);3j1t_C(0.0547);3du7_B(0.075)	E69(1);T72(1);Q94(1);S95(2)	5	4	0.0547
#580	CFH	2kms_A(0.0549)	P695(1);E696(1);W701(1);A702(2);S705(1);E716(1);F717(1);R729(1);S730(1);P742(1)	11	10	0.0549
#581	TP53	3kz8_A(0.0884);3kmd_B(0.0934);4ibq_A(0.0865);4ibq_C(0.0937);1tup_A(0.0919);2ahi_B(0.0932);4kvp_A(0.0863);1ycs_A(0.0987);4kvp_C(0.0842);1tsr_A(0.092);1kzy_A(0.0946);2ady_A(0.0908);3ts8_A(0.0595);1gzh_A(0.0838);4ijt_A(0.0804);4lo9_D(0.0814);4ibu_C(0.0874);2ata_B(0.0848);4hje_A(0.0901);4ibu_B(0.0825);3q05_A(0.0579);2ac0_B(0.0875);4mzi_A(0.0551);1gzh_C(0.0928);4kvp_D(0.0869);3igl_A(0.0775);4ibz_B(0.0…	Y163(37);V173(32);R174(4);L194(23);C238(34);N239(15);S240(3);C242(23);G244(25);G245(97);M246(10);N247(8);R248(214);R249(48);I251(6);V274(21)	587	16	0.0551
#582	ABCB1	4m2t_A(0.0919);3g5u_A(0.0647);4m1m_B(0.0553);4m2s_A(0.0952);4m1m_A(0.0609);3g60_A(0.0934)	R467(6);E468(3);R492(1);R543(1);L545(1);R547(2);N548(1)	15	7	0.0553
#583	GUCA1A	2r2i_A(0.0554)	R93(2);F96(1);L98(1);D100(1);G105(2)	7	5	0.0554
#584	BRAF	4wo5_A(0.0555)	S467(2);H574(2);F595(1);G596(5);L597(4);V600(545);K601(15);W604(1)	573	8	0.0555
#585	HGFAC	3k2u_A(0.0558)	V458(1);S459(1);V460(1);T476(1);G478(1);E480(2);R502(1)	8	7	0.0558
#586	RORC	4s14_A(0.0562)	R367(1);Y369(1);R374(2);T375(1);F377(1);F401(1)	7	6	0.0562
#587	TGFBI	2vxp_A(0.0565);2vxp_B(0.0613)	T504(1);V505(1);D507(1);V508(1);L531(1);R533(1);T621(1)	7	7	0.0565
#588	PBRM1	4q0n_H(0.0677);4q0n_G(0.0652);4q0n_F(0.0673);3mb4_B(0.0883);4q0o_A(0.0911);4q0n_A(0.0604);3g0j_A(0.0565);4q0n_B(0.062);4q0n_E(0.06);4q0n_D(0.0565);4q0n_C(0.0615);3mb4_A(0.0987)	K702(1);M731(1);N734(1);A735(1);N739(1)	5	5	0.0565
#589	PBRM1	4q0n_C(0.0615);4q0n_G(0.0652);3mb4_A(0.0987);4q0n_F(0.0673);4q0n_D(0.0565);3g0j_B(0.0687);4q0n_H(0.0677);4q0n_A(0.0604);4q0n_E(0.06);3mb4_B(0.0883);4q0o_A(0.0911);3g0j_A(0.0565);4q0n_B(0.062)	M731(1);N734(1);A735(1);N739(1);A749(1)	5	5	0.0565
#590	RAB33B	1z06_A(0.0566)	T117(1);K149(1);L152(1);S154(1);I156(1)	5	5	0.0566
#591	RAB33B	1z06_A(0.0566)	D115(1);T117(1);K149(1);L152(1);I156(1)	5	5	0.0566
#592	MTOR	4iwp_A(0.0586);4iw0_A(0.0568);4im2_A(0.0663);4im3_A(0.0629);4im0_A(0.0664);4iwq_A(0.0602);4iwo_A(0.0665)	A1459(1);L1460(2);V1461(1);Y1463(1);K1465(1);M1467(1)	7	6	0.0568
#593	EGR3	1p47_B(0.0569);1a1f_A(0.0684);1a1g_A(0.0641)	C335(1);R340(2);D346(2);K349(1);H351(1);K353(1)	8	6	0.0569
#594	ACP1	1c0e_A(0.0586);1xww_A(0.057);1phr_A(0.0629)	L14(1);R19(1);I128(1);E129(1);D130(1)	5	5	0.057
#595	HIST1H3E	4hsu_C(0.057);4gu0_E(0.0604)	A2(1);T4(1);Q6(1);T7(1)	4	4	0.057
#596	RBBP7	3c9c_A(0.0572)	E313(2);S314(1);H315(1);D317(1);G336(1);R340(3)	9	6	0.0572
#597	CDK2	3s0o_A(0.0572);1pf8_A(0.066)	Q113(1);C118(1);H121(1);R122(2);L124(1)	6	5	0.0572
#598	MKI67	2vig_F(0.0972);2vig_H(0.0659);2vig_B(0.0573);1jqi_A(0.0822);2vig_D(0.0997)	P1372(1);E1374(4);S1376(1);E1379(2)	8	4	0.0573
#599	BRAF	4dbn_B(0.0574)	G466(17);S467(2);G469(21);D594(12);F595(1)	53	5	0.0574
#600	SLIT2	3edy_A(0.0574)	R456(2);S459(1);P460(1);R461(2);R462(3);N465(1);R467(4);A505(1);A536(1)	15	9	0.0574
#601	CAMK1	4fgb_A(0.0576)	T114(2);E115(1);L212(1);G214(2);I286(1)	7	5	0.0576
#602	COLEC11	4ymd_E(0.0579);4yli_D(0.0782);4ymd_A(0.0762);4yli_B(0.092);4yli_E(0.0585);4ymd_D(0.0817)	A190(1);A191(4);L193(1);A194(1);Q195(1);A199(1);R200(1);V201(1)	11	8	0.0579
#603	TTK	3hmn_A(0.0666);4c4i_A(0.0757);3wyy_A(0.0668);2zmc_A(0.0718);3cek_A(0.0747);3gfw_A(0.0689);4jt3_A(0.058);3hmp_A(0.0706);3hmo_A(0.0699);4bi1_A(0.0668);3vqu_A(0.0664)	E571(4);A573(1);L575(2);G666(2);A668(1)	10	5	0.058
#604	PCDHA4	2bo9_B(0.0581)	A618(1);R619(4);P621(5);A642(1);P643(2);R644(3);H645(1);R646(1);D653(1);E656(1)	18	10	0.0581
#605	AMT	1wsr_A(0.0581);1wsv_A(0.0618);1wsv_B(0.0634);1wsr_B(0.0663)	R331(2);S349(1);C351(1);S353(1);K358(1)	6	5	0.0581
#606	PRUNE2	1xvp_B(0.0681);1xv9_B(0.0585)	E914(2);D917(1);S918(1);L921(1);F922(1)	6	5	0.0585
#607	STK24	3zhp_D(0.0617);3a7g_B(0.0726);3a7i_A(0.076);3a7h_A(0.0669);3a7h_B(0.0718);3ckx_A(0.0807);3a7g_A(0.0707);3a7f_A(0.0728);3zhp_C(0.0687);3ckw_A(0.0586);3a7j_A(0.0698)	A119(1);A134(4);I136(1);E139(1);I140(1);V170(1)	9	6	0.0586
#608	KLHL3	4i1e_A(0.0606);4i0y_A(0.0595);4i3n_A(0.0621);4i8m_A(0.0586);4i2s_A(0.0626);4i7i_A(0.0618)	L153(1);G154(1);R156(1);S208(1)	4	4	0.0586
#609	FGF9	1g82_B(0.0587)	G80(1);I82(1);G117(1);L124(1);G126(1);S127(1);E128(1)	7	7	0.0587
#610	DOCK6	3vhl_A(0.0587)	V1754(1);F1756(1);G1758(1);E1766(1)	4	4	0.0587
#611	TP53	4ibq_D(0.0925);3d0a_B(0.0893);2ahi_B(0.0982);3kmd_B(0.0977);1kzy_A(0.1);2ocj_B(0.0945);4ibz_C(0.0887);4kvp_C(0.0883);4ibs_C(0.0914);2ata_A(0.0972);4lo9_C(0.0872);1gzh_A(0.087);2ady_A(0.0955);4ibu_B(0.0871);3q01_A(0.0679);1gzh_C(0.0976);3igk_A(0.0828);4ibt_C(0.088);3d0a_D(0.0989);3kz8_A(0.0933);2ac0_B(0.0917);4ibq_A(0.0902);2ocj_C(0.0968);4ibz_D(0.0924);4ibs_A(0.0919);4ibu_C(0.0931);4mzi_A(0.0588)…	C176(54);H179(71);C238(34);N239(15);S240(3);S241(39);C242(23);M243(1);G244(25);G245(97);M246(10);N247(8);R248(214)	584	13	0.0588
#612	ATP1A3	3a3y_A(0.0588)	R340(1);M341(1);R343(1);K344(2);N345(1);D742(1)	7	6	0.0588
#613	ATP1A3	2zxe_A(0.0635);3a3y_A(0.0588)	R340(1);M341(1);R343(1);K344(2);N345(1);E754(1)	7	6	0.0588
#614	PTEN	1d5r_A(0.059)	M35(1);G36(3);P38(5);I67(1);Y68(3);L70(1);C71(3);A121(1);H123(6);C124(3);K125(2);T131(1)	30	12	0.059
#615	CDKN2C	1mx4_B(0.0624);1mx6_B(0.0591);1g3n_B(0.064);1g3n_F(0.0635);1ihb_A(0.0743);1mx2_B(0.0643);1mx4_A(0.0688);1ihb_B(0.068);1mx2_A(0.0613);1mx6_A(0.0648)	Q43(1);D64(1);K66(1);D67(1);A72(1);E99(1)	6	6	0.0591
#616	CDKN2C	1ihb_B(0.068);1mx6_B(0.0591)	R39(1);Q43(1);K66(1);D67(1);T69(1);A72(1)	6	6	0.0591
#617	NEIL1	1tdh_A(0.0593);4nrv_A(0.0749)	D154(1);F157(1);D158(1);R159(2);F170(1);R195(1)	7	6	0.0593
#618	SERPINB3	2zv6_B(0.0595)	E198(2);F200(2);S209(1);M212(1);C365(1);H367(2);P368(1);S389(1);P390(2)	13	9	0.0595
#619	PTPRD	3sr9_A(0.0595);4bpc_A(0.0993)	R1674(1);L1675(1);A1716(2);Q1718(1);G1719(1);P1720(1);T1724(1);H1843(1);S1845(1);A1846(1);G1847(1)	12	11	0.0595
#620	RECQL	4u7d_C(0.0598)	P284(1);L286(1);S402(1);G403(1);A405(1);R455(1)	6	6	0.0598
#621	NME3	1zs6_A(0.063);1zs6_B(0.0606);1zs6_D(0.06)	P117(1);R122(1);G123(1);D124(1)	4	4	0.06
#622	GGA2	1mhq_B(0.0601)	A63(4);W65(1);R105(5);E109(1)	11	4	0.0601
#623	POLM	4m0a_A(0.0642);4lzg_A(0.0608);4lzd_A(0.0641);4m04_A(0.0604)	E165(2);R229(3);R233(1);Y234(1);Q235(1)	8	5	0.0604
#624	POLM	4lzg_A(0.0608);4m0a_A(0.0642);4lzd_A(0.0641);4m04_A(0.0604)	R229(3);R230(2);R233(1);Y234(1);Q235(1)	8	5	0.0604
#625	RHOA	3lw8_A(0.061);3tvd_A(0.0643);4xh9_B(0.0678);3lwn_B(0.0727);1lb1_H(0.0708);1xcg_B(0.0674);1x86_F(0.0668);3t06_F(0.0679);1lb1_D(0.0688);1xcg_F(0.0726);1x86_B(0.0636);3t06_B(0.0677);3lwn_A(0.0704);1dpf_A(0.0642);4d0n_A(0.0707);4xh9_E(0.0656);3lw8_C(0.0631);3lw8_D(0.066);3lw8_B(0.0665);1lb1_F(0.0757);1lb1_B(0.0749);1x86_D(0.0721);3lxr_A(0.071)	L22(2);F39(1);E40(7);N41(1);Y42(11);L57(4);D59(3)	28	7	0.061
#626	KMT2C	2ysm_A(0.061)	C347(1);P350(1);G351(2);D352(1);L353(2);Q356(4);F357(1);Y366(1);H367(5);G368(2);D372(1)	21	11	0.061
#627	KMT2C	2ysm_A(0.061)	P350(1);G351(2);D352(1);L353(2);Q356(4);F357(1);F358(2);Y366(1);H367(5);G368(2)	21	10	0.061
#628	GRB2	1jyu_A(0.0614);1zfp_E(0.0923);1fyr_A(0.0751);3in7_A(0.0993);2h5k_A(0.0695);2aob_B(0.0753)	F95(1);R112(1);D113(1);G116(2);K117(1);Y118(1)	7	6	0.0614
#629	ARHGAP32	1f5y_A(0.0614)	P2051(1);P2056(1);Q2057(1);A2062(1);P2072(1)	5	5	0.0614
#630	HRAS	3ddc_A(0.0764);1xd2_A(0.0741);4dlu_A(0.0713);4g0n_A(0.0738);1p2t_A(0.0649);3k9l_A(0.0717);1gnr_A(0.0714);4dlr_A(0.072);3rs7_A(0.0715);4dls_A(0.081);1nvw_Q(0.0702);4dlt_A(0.0689);4dlv_A(0.0787);4dlx_A(0.0718);6q21_C(0.0693);4dly_A(0.0697);1iaq_C(0.0647);1lfd_B(0.0747);3k8y_A(0.0716);3kud_A(0.0803);2cl0_X(0.0704);3rsl_A(0.0646);4nyi_Q(0.0681);4dlw_A(0.0715);3lbh_A(0.0739);6q21_B(0.0644);3rso_A(0.08…	A11(1);G12(25);T58(1);A59(1);G60(1);Q61(40)	67	6	0.0619
#631	BACH2	3ohu_D(0.0621)	V43(1);L78(1);E80(1);V82(1);R111(1);C112(1);F115(1)	7	7	0.0621
#632	EGFR	4hjo_A(0.079);2gs7_A(0.0778);2gs7_B(0.0622)	P753(2);K754(2);G857(1);L858(30);L861(7)	42	5	0.0622
#633	RPS6KA3	4nw6_A(0.083);4nus_A(0.0732);4nw5_A(0.0912);4el9_A(0.0653);3ubd_A(0.0633);3g51_A(0.068);4gue_A(0.0622)	V256(1);L285(1);L298(1);R300(1);F303(1);K304(2)	7	6	0.0622
#634	PGR	1sqn_A(0.0727);3hq5_A(0.0732);1sqn_B(0.077);3kba_A(0.0668);3hq5_B(0.0728);1a28_A(0.0669);1zuc_A(0.0697);2w8y_B(0.072);3g8o_A(0.0749);3d90_A(0.0623)	E723(2);F895(1);P906(2);E907(1);S910(1);E911(2);A914(1)	10	7	0.0623
#635	RBP2	1b4m_A(0.0623)	E18(2);M21(2);A23(2);I26(1);F28(1)	7	5	0.0623
#636	EGFR	2jiu_B(0.0625);2jit_B(0.0638)	R831(2);R832(2);L833(2);L858(30);L861(7)	42	5	0.0625
#637	TP53	1saf_B(0.0724);1sal_C(0.0762);1sae_A(0.0706);1olh_B(0.0705);3sak_D(0.0692);1sak_B(0.0645);3sak_A(0.0712);1olg_C(0.0636);1sal_B(0.0724);3sak_B(0.0697);1olg_B(0.07);1sae_D(0.0737);1sak_C(0.0662);1saf_C(0.0761);1olh_C(0.0684);1sae_C(0.0686);3sak_C(0.0628);1sal_A(0.071);1sak_A(0.0663);1sal_D(0.0764);1sak_D(0.0649);1saf_D(0.0748);1olh_D(0.0716);1olg_A(0.0703);1sae_B(0.0747);1olh_A(0.0744);1saf_A(0.069…	Q331(7);R333(1);G334(5);R337(35);F338(2)	50	5	0.0628
#638	SORL1	3wsz_A(0.0628)	S440(1);L453(1);Q454(1);S474(1);H476(2);G511(2);K512(1)	9	7	0.0628
#639	SYT7	2d8k_A(0.0628)	S142(1);G144(1);G151(1);T153(1);V154(1);D246(1);L247(1)	7	7	0.0628
#640	SNX17	3lui_B(0.0628);3fog_A(0.0638);3lui_A(0.0713);3lui_C(0.0696)	R87(1);Q88(1);D89(1);L92(1);S94(1)	5	5	0.0628
#641	HIST1H2BB	3an2_D(0.0629)	F71(1);E72(2);R73(1);A75(1);E94(1);T97(2)	8	6	0.0629
#642	PTEN	1d5r_A(0.063)	D24(5);L25(3);Y27(4);I28(3);I32(1);I33(1);A34(1);M35(1);G36(3);T131(1);I135(1);Y155(2);R159(2)	28	13	0.063
#643	TRIM9	2db8_A(0.063)	P439(2);L467(1);T469(3);V470(1);P471(1);A472(3)	11	6	0.063
#644	CTSL	1icf_A(0.0677);1mhw_A(0.0663);1icf_C(0.0632)	V126(2);G145(1);A146(1);Q150(1);V242(2);P244(1)	8	6	0.0632
#645	TH	2xsn_D(0.082);2xsn_C(0.0871);2toh_A(0.0637)	S487(1);V488(1);I497(1);D498(1);R508(1);S509(1)	6	6	0.0637
#646	ACACA	4hq6_A(0.0655);3glk_A(0.0676);3gid_B(0.0717);3gid_A(0.0637)	G118(1);T138(1);A140(1);G150(1);G151(1);S173(1)	6	6	0.0637
#647	S100A3	3nsi_A(0.0698);3nsi_B(0.0639)	E49(1);R51(3);D92(1);P97(3)	8	4	0.0639
#648	NCKAP1L	1wxu_A(0.0639)	T16(1);R21(1);G22(1);D38(2);K40(1);E48(1)	7	6	0.0639
#649	HIST1H3H	4gu0_E(0.0715);4hsu_C(0.0639)	A2(3);T4(1);Q6(2);R9(1)	7	4	0.0639
#650	ACACA	2hjw_A(0.064)	I131(1);D132(1);Q134(1);R135(1);T138(1);S173(1)	6	6	0.064
#651	POLH	2lsk_B(0.0641)	T526(1);T528(1);P530(1);F531(1);K533(1)	5	5	0.0641
#652	PTPRF	3sr9_A(0.0642)	A1787(3);R1788(3);D1789(1);G1790(3)	10	4	0.0642
#653	TP53	2bip_A(0.0645);2biq_A(0.0685)	C238(34);S240(3);S241(39);C242(23);M246(10);N247(8);R248(214);V272(25);R273(253);V274(21)	619	10	0.0645
#654	PPIP5K2	3t54_A(0.0776);3t9a_A(0.0812);3t9f_A(0.0757);3t99_A(0.0725);3t9d_A(0.0686);4q4c_A(0.0736);4nzo_A(0.0719);3t9b_A(0.0988);4q4d_A(0.0878);4nzn_A(0.0764);4nzm_A(0.0703);3t9e_A(0.08);3t7a_A(0.0779);4hn2_A(0.0649);3t9c_A(0.0699)	L130(1);Y138(1);I140(1);L141(1);E144(1);F301(1)	6	6	0.0649
#655	FKBP5	3o5k_C(0.0809);4drq_A(0.0746);4w9o_A(0.0754);4dro_A(0.0709);3o5m_A(0.0831);4tw6_A(0.0756);3o5d_A(0.0907);3o5q_A(0.0688);3o5l_A(0.0805);3o5k_D(0.0722);4tw7_A(0.0698);4dri_A(0.0855);4drk_B(0.0783);3o5r_A(0.0699);3o5o_A(0.0808);4w9o_E(0.0737);3o5g_A(0.0816);4tx0_A(0.075);3o5d_B(0.0954);4w9p_E(0.0736);4w9p_A(0.0814);4jfj_A(0.065);3o5i_B(0.0804);4jfm_A(0.0669);3o5k_B(0.0817);3o5e_A(0.0866);3o5p_A(0.07…	E45(1);P47(2);A95(1);M97(2);K98(1)	7	5	0.065
#656	CEP164	2w1c_A(0.0733);4dee_A(0.065)	Q229(1);C324(1);R325(1);N326(1);V328(1);P334(1)	6	6	0.065
#657	CEP164	4jaj_A(0.0716);2w1c_A(0.0733);4dee_A(0.065);2w1g_A(0.0665)	Q229(1);H232(1);C324(1);R325(1);N326(1);V328(1)	6	6	0.065
#658	HIST1H4K	3r45_B(0.0653)	A90(1);G95(1);R96(1)	3	3	0.0653
#659	PDXP	2cft_A(0.0712);2oyc_A(0.0653);2cfs_A(0.0681);2p69_A(0.0709);2p27_A(0.0724);2cfr_A(0.0709)	P169(1);E170(1);L172(1)	3	3	0.0653
#660	E2F5	1cf7_A(0.0654)	D93(1);V97(1);E99(1);G100(1)	4	4	0.0654
#661	RBP7	1lpj_A(0.0656)	H53(1);T54(1);N55(1);S57(1)	4	4	0.0656
#662	ETV6	2dao_A(0.0657)	R339(1);G375(1);A377(1);R378(1);W380(1);G381(1);N382(1);R386(1)	8	8	0.0657
#663	EGFR	1nql_A(0.0672);3qwq_A(0.0694);1yy9_A(0.0659)	E84(1);V85(1);R108(8);R252(8);A289(28)	44	5	0.0659
#664	MAP2K1	3zlw_A(0.0723);3eqi_A(0.0758);3sls_B(0.0662)	F53(6);K57(10);G128(3);Y130(2);A132(1)	22	5	0.0662
#665	PAXIP1	4fxg_A(0.0663)	F874(1);E875(1);P876(1);K885(1);Y887(1)	5	5	0.0663
#666	PAXIP1	4fxg_A(0.0663)	T872(1);F874(1);E875(1);P876(1);K885(1)	5	5	0.0663
#667	SETD2	4h12_A(0.0664);4fmu_A(0.0685)	C1516(2);G1517(1);R1523(2);S1540(1);N1541(2);W1640(2)	10	6	0.0664
#668	TOX	2co9_A(0.0665)	V265(1);F272(1);R273(5);D274(2);T275(1);A277(1)	11	6	0.0665
#669	DDX19A	3g0h_A(0.0665);3fht_B(0.0676);3fht_A(0.0753)	I375(1);R377(1);R379(1);G381(1);D397(1)	5	5	0.0665
#670	CAPN1	1kxr_A(0.0668)	F341(1);R343(1);E344(1)	3	3	0.0668
#671	F7	2zp0_L(0.0957);1w8b_L(0.0669);1wss_L(0.0835)	G156(1);E159(1);R170(1);C172(1);R173(1);G184(2)	7	6	0.0669
#672	TBL1XR1	2y9t_A(0.067)	L363(1);D370(1);K374(2);I375(1);W376(1);N382(1);Y395(1)	8	7	0.067
#673	CRABP2	2frs_A(0.067)	N15(1);E17(1);E18(1);L20(1)	4	4	0.067
#674	ATP1A2	3n23_A(0.0672)	R938(2);R1007(5);R1008(3);P1010(1);E1015(1)	12	5	0.0672
#675	PPP2R1A	2nym_D(0.076);2iae_A(0.0749);3k7v_A(0.0772);2pf4_B(0.0762);2npp_D(0.0878);4i5l_A(0.0907);1b3u_B(0.0673);4i5n_D(0.0785);3dw8_D(0.0794);2nym_A(0.0816);3fga_A(0.0785);1b3u_A(0.0742);2ie3_A(0.0824);2nyl_A(0.0764);2pf4_C(0.07);2pkg_B(0.0874);3dw8_A(0.0802);3k7w_A(0.0781);2ie4_A(0.0883);2pkg_A(0.0846);4i5l_D(0.0821);4i5n_A(0.0811);2pf4_A(0.0794);2nyl_D(0.0844);2npp_A(0.0818)	A136(1);W140(1);S143(1);R144(2);T145(1);S146(3);C148(1);L173(1)	11	8	0.0673
#676	LCAT	4x96_B(0.0729);4x96_A(0.0712);4x96_C(0.0714);4x96_D(0.0675)	G239(2);P278(1);S279(1);R280(1);A282(1)	6	5	0.0675
#677	DUSP8	4jmk_A(0.0678);4jmk_B(0.0786)	Y189(1);F231(1);D233(1);K234(1)	4	4	0.0678
#678	BRAF	4pp7_B(0.0821);4wo5_A(0.0679)	L505(2);F595(1);G596(5);L597(4);V600(545);K601(15)	571	6	0.0679
#679	PPP2R1A	3dw8_D(0.0747);1b3u_A(0.0721);1b3u_B(0.076);2pf4_A(0.076);4i5n_A(0.073);2ie4_A(0.0679);4i5n_D(0.0727);4i5l_A(0.0766);2pf4_B(0.0727);2pf4_C(0.0757);4i5l_D(0.0732)	R183(19);Q217(1);S219(3);V220(1);R221(2);R258(4)	30	6	0.0679
#680	DCC	4b94_B(0.0806);4b94_A(0.0685)	Y343(1);E344(1);S345(1);E349(1);V380(1);G381(1);G382(1);L385(1)	8	8	0.0685
#681	AIFM3	3kvk_A(0.0806);2bxv_A(0.086);3fjl_A(0.0846);2prm_A(0.0853);2prh_A(0.0787);1d3h_A(0.0801);2fpy_A(0.0808);3f1q_A(0.0772);1d3g_A(0.0757);3kvl_A(0.0902);3fj6_A(0.0791);2fpv_A(0.089);2fpt_A(0.081);3g0u_A(0.0763);3u2o_A(0.069);2prl_A(0.0857);3kvm_A(0.0806);2wv8_A(0.0838);2b0m_A(0.0825);2fqi_A(0.079);4igh_A(0.0917);3g0x_A(0.0841);3kvj_A(0.0762)	G124(1);V126(1);P129(1)	3	3	0.069
#682	VHL	1lqb_C(0.0691)	N78(6);R79(2);S80(3);L101(1);L128(3);L129(1);V130(2);N131(1);I151(4);L153(2)	24	10	0.0691
#683	PTP4A1	1xm2_D(0.0691)	W84(1);V88(1);V113(1);V115(1);A118(1)	5	5	0.0691
#684	ITFG1	3aad_A(0.0693);3uv5_A(0.0769);1eqf_A(0.0849)	E376(2);A377(1);A396(1);M397(1);V398(1);F401(1)	6	6	0.0693
#685	ITFG1	1eqf_A(0.0849);3aad_A(0.0693);3uv5_A(0.0769)	C374(1);E376(2);A377(1);A396(1);M397(1);V398(1)	6	6	0.0693
#686	SALL3	3lqm_A(0.0715);3lqm_B(0.0693)	A368(1);S369(1);V371(1)	3	3	0.0693
#687	PCDHB8	2kr6_A(0.0694)	R537(1);G538(1);S539(1);P540(2);A541(1);S543(1);S544(1);E545(2);A546(2);A555(1);D557(1)	14	11	0.0694
#688	SOS1	1q9c_I(0.0744);1q9c_H(0.0711);1q9c_G(0.0804);1q9c_C(0.071);1q9c_A(0.0701);1q9c_B(0.0707);1q9c_E(0.0694);1q9c_D(0.0706);1q9c_F(0.0715)	I87(1);D89(1);A90(2);S92(1);A93(1);V133(1)	7	6	0.0694
#689	CBL	3pfv_A(0.0988);3vgo_A(0.0694)	E276(3);A279(1);R280(1);I292(1)	6	4	0.0694
#690	PPARG	3et0_B(0.0696)	E488(1);L493(1);H494(1);P495(1)	4	4	0.0696
#691	TEAD2	2hzd_A(0.0697)	A84(1);R85(2);I87(1);R95(1);R97(2)	7	5	0.0697
#692	MAP2K1	3sls_A(0.0698)	R49(1);A52(1);F53(6);Q56(1);K57(10);G128(3)	22	6	0.0698
#693	PTPN11	3o5x_A(0.0698);3mow_A(0.0714)	T468(5);S502(2);Q506(1);T507(2);Q510(7)	17	5	0.0698
#694	FLT1	3hng_A(0.0699)	A1007(1);E1011(1);S1014(2);V1082(1);Y1085(1);R1146(1);F1147(1)	8	7	0.0699
#695	IL21R	4nzd_A(0.0703)	P122(1);P123(2);S137(1);R139(2);E143(3);R181(1)	10	6	0.0703
#696	SPOP	2cr2_A(0.0705)	F102(5);K103(1);F104(2);M117(4);S119(2);R121(3);W131(7)	24	7	0.0705
#697	ANOS1	1zlg_A(0.0706)	K203(2);E246(1);R247(1);V248(1)	5	4	0.0706
#698	AXIN1	1wsp_B(0.0721);2d5g_A(0.0775);2d5g_B(0.0778);1wsp_A(0.0707);2d5g_E(0.0834)	A804(1);T806(2);F810(1);D843(1);A845(1)	6	5	0.0707
#699	TP53	2mej_B(0.0708)	R175(154);C176(54);P177(6);S241(39);C242(23);M243(1);G244(25);G245(97);M246(10);N247(8);R248(214)	619	11	0.0708
#700	BRAF	4ksq_B(0.0708)	G464(2);G466(17);S467(2);G469(21);G596(5);L597(4)	51	6	0.0708
#701	MAP1B	2pmv_B(0.0879);2pmv_A(0.0709)	P2204(1);V2205(1);S2209(2);P2210(1);R2213(4);T2243(2)	11	6	0.0709
#702	AP5B1	3l5n_B(0.0792);2win_D(0.0709);2win_F(0.0768);2win_B(0.0741)	R578(1);R585(1);A586(1);A612(1)	4	4	0.0709
#703	DPP4	2bgr_A(0.08);3sx4_B(0.0732);1r9n_C(0.0858);3g0g_C(0.084);2qjr_B(0.0774);2iit_A(0.0861);4pnz_B(0.0858);3f8s_A(0.0808);2rgu_A(0.0743);3c43_A(0.0807);1tk3_A(0.0751);1w1i_A(0.0785);1tk3_B(0.077);3o95_C(0.0885);3c45_A(0.0814);3sx4_A(0.0748);2oqi_A(0.0845);2fjp_A(0.0828);4j3j_A(0.0775);2ajl_I(0.0807);4qzv_C(0.0824);2qky_A(0.0845);2jid_B(0.0744);3o95_B(0.0926);2i03_D(0.0855);1nu6_B(0.0799);3f8s_B(0.0812…	A306(1);E309(1);R310(2);S312(3);I327(1);W337(1)	9	6	0.0711
#704	BRAF	4dbn_A(0.0713)	G466(17);S467(2);G469(21);V471(1);F595(1);G596(5);L597(4)	51	7	0.0713
#705	PECR	1yxm_C(0.0713)	L287(1);V290(1);K291(1);E295(1)	4	4	0.0713
#706	SOCS5	2izv_A(0.0714)	R429(5);E431(1);N436(1);A441(1);H442(1)	9	5	0.0714
#707	HIST1H2BH	3mgp_D(0.0825);3rek_D(0.0843);1kx4_D(0.086);3tu4_D(0.0968);3b6g_H(0.0797);1zbb_D(0.09);2f8n_D(0.0775);3w98_D(0.0998);3c1b_D(0.0943);1u35_H(0.0759);3rej_H(0.0799);3ut9_H(0.0837);3waa_D(0.0958);3mgp_H(0.0769);3lz0_D(0.0812);1p3g_H(0.0783);1s32_D(0.0905);4ld9_H(0.097);3mgs_D(0.0824);3b6f_H(0.0741);1m19_D(0.0855);1u35_D(0.0861);1m18_D(0.0924);3mvd_D(0.0896);1p3m_H(0.0746);3utb_H(0.0814);1p3l_H(0.0859…	V67(1);N68(1);D69(2);E72(2);I74(1);E77(3)	10	6	0.0715
#708	IL6ST	1p9m_A(0.0717);1i1r_A(0.0807)	L255(1);K256(1);N258(2);S279(2);C301(1)	7	5	0.0717
#709	IL6ST	1p9m_A(0.0717)	N223(2);L255(1);K256(1);N258(2);C301(1)	7	5	0.0717
#710	BRAF	4ehe_B(0.0742);3skc_B(0.0832);3tv6_A(0.072)	L485(2);F595(1);G596(5);L597(4);V600(545);K601(15)	571	6	0.072
#711	RHOA	3kz1_E(0.0982);1s1c_B(0.096);1a2b_A(0.0859);1s1c_A(0.0992);1ow3_B(0.0913);1tx4_B(0.0993);3kz1_F(0.0945);1cxz_A(0.0911);2gcp_A(0.0876);1z2c_A(0.0723);4f38_A(0.0805)	L22(2);E40(7);N41(1);Y42(11);L57(4);D59(3)	27	6	0.0723
#712	AMY1C	1xd0_A(0.0851);1xh1_A(0.0885);3bay_A(0.0913);3ij8_A(0.0922);1kgx_A(0.0834);3blp_X(0.0964);1jxj_A(0.0972);4gqr_A(0.0952);1xgz_A(0.0902);1c8q_A(0.0988);1xh2_A(0.0856);1cpu_A(0.0951);3blk_A(0.0982);1kb3_A(0.0944);3bax_A(0.096);3baw_A(0.094);1bsi_A(0.089);3cpu_A(0.092);3old_A(0.0981);3baj_A(0.0824);2qv4_A(0.0938);1kbb_A(0.089);2qmk_A(0.0959);1u30_A(0.0939);1xd1_A(0.0933);1kgu_A(0.0964);3ole_A(0.0951)…	S326(1);I327(1);D332(1)	3	3	0.0723
#713	AMY1C	3blp_X(0.0964);1kbk_A(0.0902);3baj_A(0.0824);1xgz_A(0.0902);1xcx_A(0.0892);3baw_A(0.094);1c8q_A(0.0988);3bay_A(0.0913);2cpu_A(0.0931);1xd1_A(0.0933);4gqr_A(0.0952);1jxj_A(0.0972);3blk_A(0.0982);3ole_A(0.0951);1cpu_A(0.0951);1xcw_A(0.0916);3bak_A(0.0943);3old_A(0.0981);2qmk_A(0.0959);1kbb_A(0.089);3bai_A(0.0903);1u33_A(0.0923);3ij8_A(0.0922);1xh0_A(0.0876);1kgw_A(0.0723);3olg_A(0.0908);1hny_A(0.09…	I327(1);F330(1);D332(1)	3	3	0.0723
#714	CUL1	3rtr_G(0.0724);1ldj_A(0.0898)	P419(1);E420(1);V461(1);Q463(1);K464(1);Y466(1);R707(1)	7	7	0.0724
#715	MATN3	4kzx_A(0.0774);4kzy_A(0.0793);4kzz_A(0.0724)	G355(1);G358(1);C359(1);R367(1)	4	4	0.0724
#716	MOB1B	1pi1_A(0.0726);1r3b_A(0.0834)	A111(1);Y114(1);I115(1);M119(1);H161(1)	5	5	0.0726
#717	PLEKHH1	2xrp_B(0.0874);4atu_B(0.0907);3ryi_C(0.0921);1sa0_A(0.078);3ryf_C(0.0988);3e22_A(0.0853);3n2k_C(0.0902);1sa1_A(0.0887);3hke_A(0.0895);1sa1_C(0.0838);4eb6_C(0.0767);3n2g_C(0.0864);4atx_B(0.0873);3ryf_A(0.0911);3ryc_A(0.0915);3ryh_A(0.091);3hkc_C(0.0873);3e22_C(0.0845);4f61_C(0.0889);3n2k_A(0.0896);4drx_C(0.0942);3edl_F(0.0844);4hna_A(0.0915);3ryh_C(0.0889);3ut5_A(0.0826);3hke_C(0.0883);3ryi_A(0.08…	Y717(1);H761(1);T763(1);I766(2)	5	4	0.0726
#718	C10ORF71	3bg3_B(0.0728);3bg3_A(0.0737)	S93(1);W95(1);A96(3);A97(1);P119(1);Q123(1)	8	6	0.0728
#719	PTPRF	2yd3_A(0.0731)	K204(1);E206(1);P220(1);A221(1)	4	4	0.0731
#720	UBE2E2	1y6l_B(0.078);1y6l_A(0.0732);3bzh_A(0.0764);1y6l_C(0.0762)	P79(1);R88(1);T90(1);F105(1);R124(1)	5	5	0.0732
#721	HIST2H3D	4ld9_A(0.0732)	D107(1);T119(1);K123(1);D124(1);I125(1);L127(1)	5	6	0.0732
#722	SMURF2	3pyc_A(0.0732)	K38(1);D42(1);T76(1);R98(1)	4	4	0.0732
#723	MKX	4b3g_A(0.0733);4b3f_X(0.0867)	V132(1);R133(1);D168(1);E170(1);R174(1);S196(5);R225(2)	12	7	0.0733
#724	CACNA1E	3egx_A(0.0733)	E1108(1);E1109(1);E1110(1);E1112(1);K1113(1);Q1116(1)	6	6	0.0733
#725	CENPA	3r45_A(0.0734)	A129(1);R130(3);R133(2);G138(1)	7	4	0.0734
#726	PTPN11	4dgx_A(0.0963);4dgp_A(0.0934);4gwf_A(0.0765);4gwf_B(0.0735)	G60(1);D61(2);I463(1);T468(5);T507(2);Q510(7)	18	6	0.0735
#727	ING2	1wes_A(0.0737)	G227(1);P249(1);W253(2);Y254(1)	5	4	0.0737
#728	KIF1A	4uxs_C(0.0922);4uxo_C(0.0738);4uxr_C(0.0834);4uxp_C(0.0849)	R153(2);V154(2);R155(1)	5	3	0.0738
#729	PACSIN3	3syv_A(0.0752);3syv_G(0.0758);3syv_E(0.0788);3syv_F(0.0763);3m3w_A(0.0869);3qe6_A(0.0926);3syv_H(0.0738);3qe6_B(0.0944);3syv_C(0.075);3syv_B(0.0817);3syv_D(0.0837);3m3w_B(0.093)	A58(2);A61(1);K63(1);A88(1)	5	4	0.0738
#730	DCLRE1B	5aho_A(0.0739)	H163(2);L168(1);R170(2);H172(1);H269(1)	7	5	0.0739
#731	MGAT1	1fo9_A(0.0796);1fo8_A(0.0755);2am5_A(0.0783);2apc_A(0.076);2am4_A(0.0741);1foa_A(0.0786);2am3_A(0.0779)	A186(2);R187(2);R190(1);W276(1);P281(1);W283(1)	8	6	0.0741
#732	MGAT1	1fo8_A(0.0755);2apc_A(0.076);2am4_A(0.0741);2am3_A(0.0779);1fo9_A(0.0796);2am5_A(0.0783)	A186(2);R187(2);R190(1);A192(1);W276(1);W283(1)	8	6	0.0741
#733	UQCRFS1	2bcc_E(0.0813);3bcc_E(0.0819);1bcc_E(0.0741)	E153(2);F265(1);M270(1);V271(1);I272(1)	6	5	0.0741
#734	NDST3	3vn4_A(0.0805);3ghm_A(0.0742);3ghn_A(0.079)	S627(1);K629(2);E632(1);R644(2);D651(1)	7	5	0.0742
#735	CDH1	2o72_A(0.0744)	E165(1);D221(1);R222(1);R224(2);D254(6);A289(1);D290(1);D291(1)	14	8	0.0744
#736	EPHB1	3zfx_E(0.0748)	Y740(1);H742(1);R743(1);D744(2);V760(1);D762(5);D806(2)	13	7	0.0748
#737	SMAD4	1g88_B(0.0886);1dd1_B(0.0749)	D351(8);G352(2);R380(1);H382(3);I383(1);G384(1);G386(11);F505(1);C523(1)	29	9	0.0749
#738	KLHL3	3ubd_A(0.0749);4gue_A(0.0808);4el9_A(0.0839)	T429(2);R430(1);R431(1);G490(1);Y493(1);A494(1)	7	6	0.0749
#739	KDR	3v6b_R(0.0757);3v2a_R(0.0752)	L161(1);A163(2);R164(1);K168(1);F170(1);A195(1);M197(2)	8	7	0.0752
#740	SELE	1g1t_A(0.0752)	C143(1);T144(1);S147(2);G152(2);C163(1)	7	5	0.0752
#741	FDX1	3p1m_F(0.0752);3p1m_H(0.0817);3p1m_A(0.0772);3p1m_E(0.0804);3p1m_D(0.0823);3p1m_G(0.0752);3p1m_B(0.0834);3p1m_C(0.0803)	E133(1);M137(1);D139(1);L140(1);A141(1)	5	5	0.0752
#742	ACE	4bxk_A(0.0754);3nxq_A(0.0831);2xyd_A(0.0834);2xyd_B(0.0791);2c6f_A(0.0818);4bxk_B(0.0764);2c6n_B(0.0771);4bzs_B(0.0857);4bzs_A(0.0776);3nxq_B(0.0789);2c6n_A(0.0782);2c6f_B(0.0794);4ca6_B(0.0845);4ca6_A(0.084)	P485(1);R487(2);R508(3);E510(3)	9	4	0.0754
#743	CAND1	4a0c_B(0.0758)	F371(1);Y372(1);S376(1);A397(1);L399(1);L401(1);T405(1)	7	7	0.0758
#744	PIK3CA	4tuu_A(0.0808);3zim_A(0.0803);4tv3_A(0.0759)	E545(277);Q546(45);E547(2)	323	3	0.0759
#745	POTEF	3j0s_A(0.0759)	V839(1);S841(1);L842(1);G846(1);R847(1);T849(1);V852(1)	7	7	0.0759
#746	APCS	2a3w_Q(0.098);1lgn_D(0.096);4avv_B(0.0924);2a3w_N(0.0982);4avs_C(0.0898);2a3y_E(0.0981);4avt_H(0.098);1gyk_A(0.0911);1lgn_A(0.0902);4ayu_D(0.0896);1gyk_D(0.0916);2w08_E(0.0977);4ayu_A(0.0989);2w08_B(0.0984);4avv_C(0.0979);3d5o_E(0.0851);4avt_B(0.0965);1sac_A(0.0917);2w08_A(0.0996);2a3x_I(0.0957);4avs_E(0.0937);3d5o_B(0.0759);4avt_E(0.0917);2a3x_F(0.0931);4avv_E(0.0974);2a3x_C(0.099);4avt_A(0.0924…	Y71(1);E79(1);Y93(1);G95(1);E145(1)	5	5	0.0759
#747	COL22A1	3fby_A(0.076)	G1171(2);R1173(1);G1174(1);A1175(1);D1176(1);V1179(2);D1184(1)	9	7	0.076
#748	MRPL11	3iy9_G(0.0765);2ftc_G(0.0764)	A121(1);R122(1);V141(1)	3	3	0.0764
#749	MRPL11	3iy9_G(0.0765);2ftc_G(0.0764)	A121(1);V140(1);V141(1)	3	3	0.0764
#750	TP53	4ibv_A(0.0765)	Y163(37);V173(32);R174(4);L194(23);C238(34);N239(15);C242(23);G244(25);G245(97);M246(10);N247(8);R248(214);R249(48);I251(6);V274(21)	584	15	0.0765
#751	CST6	4dep_E(0.085);1g0y_R(0.0766)	P7(1);T72(1);T90(2);M91(1)	5	4	0.0766
#752	CST6	4dep_E(0.085);4gaf_B(0.0846);1g0y_R(0.0766);4dep_B(0.0816);1ira_Y(0.0779)	S4(1);T72(1);T90(2);M91(1)	5	4	0.0766
#753	MYOM1	1eqf_A(0.0766)	R711(1);R713(2);S715(1)	4	3	0.0766
#754	DOCK8	3vhl_A(0.0767)	E1973(2);E1977(1);L1978(1);K1980(1);N1981(1)	6	5	0.0767
#755	CDKN2C	1bu9_A(0.0769)	Q43(1);D64(1);K66(1);D67(1);A72(1);A77(1);E99(1)	7	7	0.0769
#756	ABCB6	3nhb_A(0.0817);3nh6_A(0.077);3nha_A(0.0812);3nh9_A(0.0861)	R634(3);L636(1);R638(1);I654(1);L662(1);R663(1)	8	6	0.077
#757	RABGAP1L	3hzj_B(0.0804);3hzj_A(0.0786);3hzj_C(0.0774)	R584(3);P587(1);A588(3);H589(1)	8	4	0.0774
#758	KIFC1	2rep_A(0.0775)	R655(2);A657(1);S658(1);K659(1)	5	4	0.0775
#759	THRB	3jzc_A(0.078);3gws_X(0.0857);3imy_A(0.0904)	E217(2);E218(1);E220(1);I222(2)	6	4	0.078
#760	CSF3	1pgr_A(0.0941);1cd9_C(0.093);2d9q_A(0.078);1cd9_A(0.0992)	E126(1);S175(1);R179(1);A181(1);G182(1)	5	5	0.078
#761	PIK3R1	4waf_B(0.0781);3hhm_B(0.0916);3hiz_B(0.0839)	K459(1);K567(5);P568(1);D569(1);L570(1);Q572(1);L573(3);R574(3)	16	8	0.0781
#762	EEF1A1	1g7c_A(0.0786);2b7c_A(0.08);2b7b_A(0.0837);1f60_A(0.0846);1ijf_A(0.0825);1ije_A(0.0796)	R427(1);T432(11);V433(1)	10	3	0.0786
#763	TRAP1	4z1i_B(0.0909);4z1i_D(0.0786);4z1i_A(0.0832)	T333(1);D334(1);I339(1);R340(1);S341(1);I342(1)	6	6	0.0786
#764	CLASP1	4k92_A(0.0805);4k92_B(0.0786)	D404(1);A407(1);E408(1);L445(1);P447(1);I449(1)	6	6	0.0786
#765	RXRA	1xdk_A(0.0969);1uhl_A(0.0787);3nsp_B(0.098)	R421(2);R426(1);S427(14);G429(1);L430(1)	19	5	0.0787
#766	DLX5	4rdu_A(0.0811);4rdu_D(0.0787)	E166(1);R167(1);E169(1);A171(1);A172(1);S173(1);G175(1)	7	7	0.0787
#767	CTSL	2xu4_A(0.0849);2yj8_A(0.0789);2yj9_A(0.0893);2yj2_A(0.0824);2yjc_A(0.0884);2yjb_A(0.085);2xu3_A(0.0838)	G145(1);A146(1);Q150(1);R153(2);V242(2);P244(1);T332(1)	9	7	0.0789
#768	CBL	2y1m_C(0.0804);1fbv_A(0.0796);2y1m_B(0.079);2y1n_A(0.0918);2y1m_F(0.0834);2y1m_D(0.0814);2y1m_A(0.0807);2y1n_C(0.0939);4a4b_A(0.0809);4a4c_A(0.0791);3zni_A(0.0867);3zni_I(0.087);2y1m_E(0.0789)	I393(1);W408(1);G415(1);C416(1);P417(2);F418(1);R420(1)	8	7	0.0789
#769	PIK3R1	3hhm_B(0.091);4waf_B(0.0791);3hiz_B(0.083)	N564(6);S565(2);K567(5);P568(1);D569(1);L570(1);Q572(1)	17	7	0.0791
#770	SLC25A4	2c3e_A(0.0795);1okc_A(0.0877)	G115(1);G120(1);A122(1);A123(1);R188(1)	5	5	0.0795
#771	STK24	3ckx_A(0.0796)	P92(1);I136(1);E139(1);I140(1);S165(1);G168(1);E169(1);V170(1)	7	8	0.0796
#772	SDR39U1	4b4o_H(0.0864);4b4o_B(0.0897);4b4o_C(0.0796);4b4o_G(0.0894);4b4o_E(0.091);4b4o_A(0.089);4b4o_D(0.0913);4b4o_F(0.0824)	D53(1);S54(1);T55(1);G63(1)	4	4	0.0796
#773	LGALS1	3oyw_A(0.081);1gzw_A(0.0998);2zkn_B(0.0812);1w6n_A(0.0942);3oy8_A(0.0946);2zkn_A(0.0798);3w59_C(0.0964);1w6o_A(0.0977);1w6p_A(0.0974)	E87(1);V99(1);K100(1);G104(1);E106(2)	6	5	0.0798
#774	BCOR	4hpl_A(0.0801)	P1648(2);C1649(1);W1663(1);L1665(1)	5	4	0.0801
#775	INPP4A	2iwi_B(0.0803);2iwi_A(0.0843)	V821(1);E825(1);R829(2);N831(1);S832(1);Q864(1)	7	6	0.0803
#776	RHOA	4f38_A(0.0805)	L22(2);I23(1);T37(2);F39(1);E40(7);N41(1);Y42(11);D59(3)	27	8	0.0805
#777	RHCG	3hd6_A(0.0805)	A163(1);V164(1);N165(1);F167(1);M182(1);V400(1);T401(1)	7	7	0.0805
#778	PRPF31	3siv_K(0.0894);2ozb_E(0.0858);3siv_H(0.0805);2ozb_B(0.0988);3siu_B(0.0964)	R288(2);R289(2);R293(1);V295(1);A297(1)	7	5	0.0805
#779	WDR75	2qnk_A(0.0805)	I520(1);V521(1);T522(1);A539(1);L565(1)	5	5	0.0805
#780	KCNH5	3gqc_B(0.0941);3gqc_D(0.0807)	H54(1);R55(1);A56(2);V58(1);T64(1)	6	5	0.0807
#781	TP53	4ibv_A(0.0809)	C176(54);H179(71);C238(34);N239(15);S241(39);C242(23);M243(1);G244(25);G245(97);M246(10);N247(8);R248(214)	581	12	0.0809
#782	PCDH15	4aq8_C(0.0949);4axw_B(0.0819);4apx_B(0.081);4aqa_B(0.0898);4aqe_B(0.0858);4aq8_D(0.0871)	D47(2);W84(1);L103(1);D104(2);R105(1)	7	5	0.081
#783	LCMT1	3p71_T(0.0922);3o7w_A(0.0813);3iei_A(0.0962);3iei_H(0.0949);3iei_B(0.0943);3iei_F(0.0937);3iei_D(0.0947);3iei_G(0.0959);3iei_C(0.0936);3iei_E(0.0965)	L97(1);G98(1);A99(1);G100(1);L172(1);E198(1)	6	6	0.0813
#784	LCMT1	3iei_H(0.0949);3o7w_A(0.0813);3iei_D(0.0947);3iei_B(0.0943);3iei_G(0.0959);3iei_C(0.0936);3iei_A(0.0962);3iei_E(0.0965)	L97(1);G98(1);A99(1);L172(1);E198(1);L212(1)	6	6	0.0813
#785	HNRNPH2	2kg0_A(0.0975);2hgm_A(0.0813)	E125(1);F130(2);S132(1);G133(1)	5	4	0.0813
#786	TP53	2h1l_M(0.0919);2h1l_U(0.0983);2h1l_O(0.0874);2h1l_R(0.0814);2h1l_T(0.0882)	C135(26);Q136(9);L137(1);A138(6);K139(5);C141(22);L194(23);I195(45);R196(6);Y234(29);Y236(20);M237(24);C238(34);V272(25);V274(21)	295	15	0.0814
#787	HSD17B10	1e3w_D(0.085);1e6w_D(0.0814)	G10(1);L11(1);V12(1);G34(1)	4	4	0.0814
#788	HSD17B10	1e3w_D(0.085);1e6w_D(0.0814)	G10(1);L11(1);V12(1);A13(1)	4	4	0.0814
#789	RB1	1gh6_B(0.0815);4ell_A(0.0847);3pom_B(0.0821);1n4m_A(0.0904);3pom_A(0.0819)	Q444(2);G449(3);R451(4);L491(2)	11	4	0.0815
#790	GSG2	3fmd_A(0.0943);3dlz_A(0.0831);4qtc_A(0.0866);2wb8_A(0.0937);3e7v_A(0.0942);4ouc_A(0.0922);3iq7_A(0.0921);3f2n_A(0.0818)	A509(1);G558(2);L603(1);E604(2)	6	4	0.0818
#791	BAX	2k7w_A(0.0819)	A124(1);L125(2);E131(1);I133(2)	6	4	0.0819
#792	FGF1	1z4s_A(0.0984);3ojm_A(0.0986);3fjd_B(0.0922);1jt7_B(0.0945);1nzk_A(0.0838);1jt7_D(0.0916);3fgm_A(0.0878);1jt7_C(0.0941);1nzk_C(0.082);3fgm_B(0.0872);2uus_B(0.0983);1nzk_D(0.0848);1m16_A(0.0988);1nzk_B(0.0872);1jt7_A(0.0952);1m16_B(0.089);1ry7_A(0.0999);2uus_A(0.0971)	L29(1);N110(1);L148(2);P149(1);P151(1)	6	5	0.082
#793	BRAF	4pp7_B(0.0821)	G596(5);L597(4);V600(545);K601(15);W604(1);Q609(2)	571	6	0.0821
#794	CLTCL1	1agq_D(0.0941);3fub_D(0.0982);1agq_B(0.0876);1agq_C(0.0821)	G464(1);D465(1);V478(1);L480(1);R481(3)	7	5	0.0821
#795	TF	3s9n_D(0.0822)	E394(6);D395(1);A398(2);S687(1)	10	4	0.0822
#796	CASP6	3qnw_H(0.0919);3p4u_B(0.0893);3qnw_D(0.0887);3qnw_B(0.0905);3qnw_F(0.0823)	S211(2);V212(1);A213(1);G215(1);P276(1)	6	5	0.0823
#797	LDB1	2xjy_B(0.0853);2xjz_M(0.0824)	G351(3);E353(1);E355(1)	4	3	0.0824
#798	TAF4B	3fgq_A(0.0849);3f5n_A(0.0849);3f5n_D(0.0825)	T474(1);P486(1);V487(1);V488(1);G512(1);R611(1)	6	6	0.0825
#799	SPOP	3hsv_A(0.0858);3hqm_B(0.0908);3hqm_A(0.088);3ivq_B(0.0826);4o1v_A(0.0905);3ivq_A(0.0877);3hql_B(0.0908);3hql_A(0.0897);3ivv_A(0.0914)	F102(5);K103(1);M117(4);S119(2);R121(3);F133(22)	37	6	0.0826
#800	SMARCC2	2yus_A(0.0827)	R599(1);G628(1);R630(2);E634(3);H638(1)	8	5	0.0827
#801	NSD1	3ooi_A(0.083)	E1970(2);L1999(1);I2007(1);T2029(2);R2039(3);V2040(1)	10	6	0.083
#802	ISPD	4cvh_A(0.0831)	K278(1);E279(1);S282(1);E284(1);I285(1);K438(1)	6	6	0.0831
#803	TNR	3ho5_A(0.0832)	P255(2);T257(1);E259(2);E263(6);G289(1);D291(1);P329(2)	15	7	0.0832
#804	SETD2	4h12_A(0.0834)	S1624(1);R1625(5);M1627(1);H1629(3);F1650(2);Y1666(1)	13	6	0.0834
#805	MOB1B	1r3b_A(0.0834)	A111(1);Y114(1);I115(1);H161(1);Q165(1)	5	5	0.0834
#806	CSNK1G1	2c47_A(0.0986);2c47_C(0.0926);2c47_D(0.0837);2c47_B(0.0944)	L131(1);R134(1);T135(1);R231(1);D232(1)	5	5	0.0837
#807	CACNA1B	1vkl_A(0.0839);1c4g_A(0.0864);1lxt_A(0.0956)	S1237(1);R1254(1);V1255(1);R1257(1);K1260(1);L1268(1)	6	6	0.0839
#808	CACNA1B	1c4g_A(0.0864);1lxt_A(0.0956);1vkl_A(0.0839)	R1254(1);V1255(1);K1260(1);T1261(1);L1268(1);K1269(1)	6	6	0.0839
#809	SMC1A	2wd5_A(0.0842)	A616(1);R635(1);K637(1);T638(1);F646(1);Q647(1)	6	6	0.0842
#810	SMC1A	2wd5_A(0.0842)	R635(1);K637(1);T638(1);F646(1);Q647(1);S649(1)	6	6	0.0842
#811	GRB2	1bm2_A(0.0941);4p9v_A(0.0875);1bmb_A(0.0844);3mxc_A(0.0983);3n7y_A(0.0963);1zfp_E(0.0923);3in7_A(0.0993)	F95(1);R112(1);G116(2);K117(1);Y118(1);S127(1)	7	6	0.0844
#812	NCF1	1gd5_A(0.0845)	F117(1);F118(1);V120(1);R121(3);D123(1)	7	5	0.0845
#813	NCF1	1gd5_A(0.0845)	H51(1);F117(1);F118(1);V120(1);R121(3)	7	5	0.0845
#814	CREBBP	3p57_P(0.0846)	S1778(1);A1782(2);R1786(1);C1795(1)	5	4	0.0846
#815	CREBBP	1l8c_A(0.0847)	T396(3);G401(1);A410(1);R413(1);I416(1)	7	5	0.0847
#816	CCT3	3iyg_G(0.0847)	R237(3);P287(1);D288(1)	5	3	0.0847
#817	BRAF	4g9c_A(0.085)	G466(17);S467(2);G469(21);F595(1);G596(5);L597(4)	50	6	0.085
#818	HIST1H3G	4h9n_A(0.0998);4h9s_B(0.0852)	R43(3);P44(2);G45(1);T46(1)	7	4	0.0852
#819	ATP7A	1gxd_A(0.0853);1gxd_B(0.0903);1eak_A(0.0899)	M497(1);R508(1);R512(3);Y532(1);I537(2)	8	5	0.0853
#820	ALOX15B	4nre_A(0.0853)	S310(1);R361(1);A363(1);E364(1);S366(1);F438(1);P572(1)	7	7	0.0853
#821	IL13RA2	3lb6_C(0.0853)	P35(1);A103(1);H106(1);S122(1);W123(1);A124(1)	6	6	0.0853
#822	CFL1		V14(1);F15(1);M18(2);K34(1);V36(1);D86(1)	7	6	0.0854
#823	KIT	4hvs_A(0.0854)	W557(1);V559(3);V560(1);L576(2)	7	4	0.0854
#824	KIT	4hvs_A(0.0854)	V559(3);P573(2);L576(2)	7	3	0.0854
#825	RGAG4	2bb5_A(0.0855)	R533(1);R534(1);R541(1);R544(1);R546(1);P548(2)	7	6	0.0855
#826	CAMK2D	3soa_A(0.0858)	E18(1);L20(1);K22(1);S26(1);V28(1);R29(1)	6	6	0.0858
#827	S100A2	2rgi_A(0.0859)	H17(1);C21(1);S30(1);L38(1);V70(1);D71(1)	6	6	0.0859
#828	GLRX2	2cq9_A(0.086)	T54(1);P56(2);N58(1);D110(1)	5	4	0.086
#829	HRAS	821p_A(0.0861)	A11(1);G13(25);T58(1);A59(1);G60(1);Q61(40)	67	6	0.0861
#830	UGP2	3r2w_C(0.0905);3r3i_C(0.0862)	D253(2);L255(2);A257(1);L416(2)	7	4	0.0862
#831	FBXO44	3wso_A(0.0862)	F18(1);L36(1);R38(1);L40(1);I41(1)	5	5	0.0862
#832	POR	1b1c_A(0.0865)	F86(1);S89(1);T91(1);G92(2)	5	4	0.0865
#833	TP53	2h1l_R(0.0866)	C238(34);N239(15);S240(3);S241(39);C242(23);M243(1);G244(25);G245(97);R249(48);I251(6);V272(25);R273(253);V274(21);C275(30)	615	14	0.0866
#834	MDFIC	3qe9_Y(0.093);3qeb_Z(0.0895);3qea_Z(0.0867);3qe9_Z(0.0866)	G108(2);G112(2);A113(1);S128(1)	6	4	0.0866
#835	MDFIC	3qea_Z(0.0867);3qe9_Z(0.0866);3qeb_Z(0.0895);3qe9_Y(0.093)	G108(2);G112(2);S128(1);K130(1)	6	4	0.0866
#836	RGS6	2es0_A(0.0869)	K331(1);R332(1);W333(1);S336(1);E339(1);D343(1);V345(1)	7	7	0.0869
#837	SERPINB3	2zv6_C(0.0869);2zv6_A(0.099)	L4(1);N8(1);T9(1);K10(1);F11(1);P31(1)	6	6	0.0869
#838	PCBP1	2jzx_A(0.087)	R17(1);L100(11);L102(4);R144(1)	17	4	0.087
#839	HIST1H2AH	3an2_G(0.0873)	R30(1);L34(2);G45(1);A48(1);P49(1);V50(1)	7	6	0.0873
#840	EPHB2	1b4f_E(0.0874)	M927(1);L954(1);A961(1);G962(1);Q964(1);N969(1)	6	6	0.0874
#841	EIF4A2	1lq8_G(0.0875)	R335(1);G336(2);R369(1);R386(3);E389(2)	9	5	0.0875
#842	MLST8	4lla_A(0.0876)	R221(1);A223(2);R248(1)	4	3	0.0876
#843	PTPN11	4fr4_C(0.0894);4fr4_E(0.0879);4fr4_D(0.0945);4fr4_B(0.0956);4fr4_A(0.0928)	K55(1);E69(4);F71(3);A72(7);M82(1)	16	5	0.0879
#844	LHX6	1nvu_Q(0.098);4lyj_A(0.0879);1nvx_Q(0.0938);1nvv_Q(0.0998);621p_A(0.0987);4epw_A(0.0946);1lf5_A(0.0897);1xcm_A(0.0965);1xd2_B(0.0948);1gnq_A(0.1);4dsu_A(0.0984);4epy_A(0.0966);3gft_B(0.0911);1nvv_R(0.0957);1bkd_R(0.0995);1zw6_A(0.0929)	S141(1);D142(2);R145(2);R146(1)	6	4	0.0879
#845	RHOA	2gcn_A(0.0881);2gco_A(0.0888)	L22(2);F39(1);E40(7);Y42(11);L57(4);D59(3)	27	6	0.0881
#846	ANXA6	1avc_A(0.0881)	A605(1);D606(2);K607(1);Y609(1);S611(1);M612(1)	7	6	0.0881
#847	PPP2R1A	2ie4_A(0.0883)	R105(1);R134(1);A136(1);W140(1);S143(1);R144(2);T145(1);S146(3)	11	8	0.0883
#848	DUSP9	3iag_C(0.0909);4j2x_A(0.0883)	V300(1);A303(1);S343(1);R345(1);S351(1);Q352(1)	6	6	0.0883
#849	CTSD	4od9_D(0.0884);4od9_B(0.0895)	P204(1);R205(1);S207(1);R266(2);A268(2)	7	5	0.0884
#850	RBBP7	2xu7_B(0.0885)	H315(1);G336(1);R339(1);R340(3);N342(2);H369(1)	9	6	0.0885
#851	CASP7	1gqf_B(0.0885);1gqf_A(0.0973);1k88_B(0.0935)	S231(2);R233(1);S234(1);P235(1);G236(1)	6	5	0.0885
#852	BRAF	1uwh_A(0.0947);4dbn_A(0.0938);1uwh_B(0.0949);3q96_A(0.0887);3ii5_A(0.0909);4g9r_B(0.0935);4g9c_B(0.0959);3ii5_B(0.0926);1uwj_A(0.0979);3idp_A(0.0978);1uwj_B(0.0955);4ksq_A(0.0898);4jvg_A(0.0944)	G464(2);G466(17);S467(2);G469(21);V471(1);L485(2);L597(4)	49	7	0.0887
#853	SIRT3	4hd8_A(0.0943);4fvt_A(0.0899);4bn5_K(0.0992);4bn5_L(0.0975);3gls_D(0.0968);3gls_F(0.0888);4jt9_A(0.0965);4jt8_A(0.0941);3glu_A(0.0957)	F192(1);T255(1);V286(1);V287(1);K288(1);I291(1)	6	6	0.0888
#854	SH3GL1	2d4c_D(0.0889)	G23(1);A24(1);E25(1);G26(1)	4	4	0.0889
#855	LGALS9	3nv2_A(0.089);3nv3_A(0.0955);3nv1_A(0.0951)	P270(1);R271(1);A276(1);R292(1);M298(1)	5	5	0.089
#856	PPP2R1A	1b3u_B(0.0892);2pf4_A(0.0981);4i5n_A(0.0985);3k7w_A(0.099);2pf4_C(0.0976);4i5n_D(0.0973);1b3u_A(0.0999);2pf4_B(0.0984);2iae_A(0.0954)	R221(2);S256(6);W257(1);R258(4);R260(2)	15	5	0.0892
#857	TP53	4agp_A(0.0944);2j21_A(0.098);2x0u_B(0.0985);4ago_B(0.0961);4agm_A(0.0956);2x0w_A(0.0982);3zme_A(0.0937);2x0u_A(0.0933);4agn_A(0.0913);2j21_B(0.091);4agm_B(0.0993);4agq_A(0.095);4agp_B(0.0901);4agq_B(0.0976);4agn_B(0.0942);4ago_A(0.0893);3zme_B(0.0901)	Y163(37);V173(32);R174(4);L194(23);C238(34);S240(3);C242(23);G244(25);G245(97);M246(10);N247(8);R248(214);R249(48);I251(6);V274(21)	572	15	0.0893
#858	SETBP1	3vxp_A(0.0953);1qsf_A(0.0946);3mrr_A(0.0916);3mri_A(0.0908);3mrf_A(0.0958);3vxu_A(0.0894);3vxn_A(0.1);4f7p_A(0.0985);2x4r_A(0.0992);3mrd_A(0.099);3mre_A(0.0982);1hhh_A(0.0921);3nfn_A(0.0985);2c7u_A(0.0924)	K934(1);K939(2);R942(2);S944(2)	7	4	0.0894
#859	IQUB	2daf_A(0.0896)	V135(2);V136(2);G141(1);E143(2);E201(1)	8	5	0.0896
#860	CREBBP	3io2_A(0.0899)	S1778(1);A1782(2);C1795(1);V1802(1)	5	4	0.0899
#861	RALYL	4b18_A(0.0901)	G101(1);K103(1);R104(1);L106(1);S107(1)	5	5	0.0901
#862	ENPP6	1h2i_A(0.0906);1kn0_A(0.0909)	S46(1);G49(1);F50(1);E52(3);R82(3)	8	5	0.0906
#863	USP5	2g43_B(0.0906)	R191(2);P193(1);P194(2);W197(1)	6	4	0.0906
#864	BRAF	4e4x_A(0.0926);3tv4_A(0.0907);3tv6_B(0.0964);4e4x_B(0.0974);4ehe_A(0.0957)	F595(1);G596(5);L597(4);V600(545);K601(15)	569	5	0.0907
#865	GAS2L3	2i6q_A(0.0907)	E186(1);E189(1);S200(1);I201(1);S202(1);S387(1);S388(1)	7	7	0.0907
#866	CTLA4	2x44_D(0.0907)	A66(1);V69(1);M91(2);S107(1);G109(2)	7	5	0.0907
#867	HIST2H3D	1hq3_C(0.0907)	K123(1);D124(1);I125(1);L127(1);R130(1);R135(1)	5	6	0.0907
#868	ZSCAN16	1e07_A(0.0907)	R37(1);P53(1);G54(1)	3	3	0.0907
#869	ZSCAN16	1e07_A(0.0907)	P53(1);G54(1);H105(1)	3	3	0.0907
#870	TP53	2bip_A(0.0909);4agl_A(0.0988);2biq_A(0.0926);2bin_A(0.0908);4agn_A(0.0982)	C135(26);Q136(9);L137(1);A138(6);K139(5);C141(22);L194(23);I195(45);Y234(29);Y236(20);M237(24);C238(34);V272(25);V274(21)	289	14	0.0908
#871	PRLR	4i18_C(0.0908)	P129(1);E169(1);I170(1);R171(2);R207(2);W218(1);S219(1)	9	7	0.0908
#872	TRAF2	1czz_C(0.0934);1czz_A(0.0909)	A375(2);S378(1);R393(1);S408(1);A466(1)	6	5	0.0909
#873	APOC1	1opp_A(0.0909)	R49(1);I52(2);R54(1);I55(1)	5	4	0.0909
#874	EGFR	3w32_A(0.091)	V769(1);R831(2);R832(2);L833(2);R836(1);F856(1);G857(1);H893(1)	11	8	0.091
#875	ANKRD30B	1ey2_A(0.091)	E300(1);C374(1);R483(3);E572(1);W575(1)	7	5	0.091
#876	TBK1	4eut_A(0.0911)	M263(1);V265(1);R271(1);T278(1);L281(2)	6	5	0.0911
#877	TP53	2j1y_B(0.0926);2j1y_D(0.0914)	V173(32);R174(4);R175(154);C176(54);P177(6);H179(71);E180(3);P190(6);P191(1);H193(66);L194(23);M237(24);C238(34);G244(25)	497	14	0.0914
#878	MYO10	4ah6_A(0.0914)	G1140(1);A1141(2);R1155(1)	4	3	0.0914
#879	POTEE	3j0s_A(0.0917)	S933(2);S935(1);E937(2);K938(2);S939(2);T949(1)	10	6	0.0917
#880	CDK9	3blq_A(0.0959);4bcj_A(0.0995);4ec9_A(0.0959);3tni_A(0.0917);3blr_A(0.0991);3tn8_A(0.0987);4bci_A(0.0965);4ec8_A(0.0926);3lq5_A(0.0985)	R303(2);D305(1);D307(1);D308(1);A309(1)	6	5	0.0917
#881	PECR	1yxm_C(0.0917)	K291(1);E295(1);K298(3)	5	3	0.0917
#882	PLEK	2ch6_B(0.0919)	K108(1);A110(1);S113(1);T114(1);R115(1);L131(1);S132(1);K265(1)	8	8	0.0919
#883	ZNF658	3q25_A(0.0922)	T839(1);L841(1);C842(1);R846(1)	4	4	0.0922
#884	RELA	2acm_A(0.0923)	E39(2);G44(1);K79(1)	4	3	0.0923
#885	ANK1	3ud1_C(0.098);3ud1_B(0.0924)	A921(1);R922(1);G923(2);P940(1);R941(1);T942(1);L1033(1);M1036(2)	10	8	0.0924
#886	SPEG	4aw6_A(0.0929);2ypt_A(0.0924);2ypt_E(0.0994)	V712(1);S713(1);A714(1);G715(1)	4	4	0.0924
#887	TP53	3q01_A(0.0925)	Y163(37);V173(32);R174(4);L194(23);C238(34);N239(15);S240(3);C242(23);G244(25);G245(97);M246(10);N247(8);R248(214);R249(48);I251(6)	566	15	0.0925
#888	F7	1kli_L(0.0926)	D147(1);G156(1);T168(1);R170(1);C172(1);G184(2)	7	6	0.0926
#889	SPON2	3d34_A(0.0926)	S71(1);F97(1);E99(1);R100(1);E102(2)	6	5	0.0926
#890	CTPS1	4eaz_A(0.0927)	E228(2);E237(1);P238(1);E239(1);S300(1)	6	5	0.0927
#891	IRF3	3a77_B(0.099);3a77_C(0.0927)	V229(1);S231(1);T244(1);L268(1);G270(1)	5	5	0.0927
#892	HIST2H3D	4h9s_B(0.0927)	K123(1);D124(1);I125(1);L127(1);R130(1)	4	5	0.0927
#893	HIST2H3D	4h9s_B(0.0927)	T119(1);K123(1);D124(1);I125(1);L127(1)	4	5	0.0927
#894	CASP7	1i4o_A(0.0987);1k86_B(0.0932);1kmc_B(0.0977);3r5k_B(0.0928);3r5k_A(0.0965);4jr1_A(0.0956);4hqr_B(0.0933);4jr1_B(0.0941);1kmc_A(0.0975)	R87(1);S231(2);R233(1);S234(1);P235(1)	6	5	0.0928
#895	SRP9	4uyk_A(0.0928)	Y18(1);A25(1);R26(1);D44(1)	4	4	0.0928
#896	ESYT2	2dmg_A(0.0934)	D825(1);T841(1);V844(1);N848(1);G850(1)	5	5	0.0934
#897	RAB30	2ew1_A(0.0935)	T23(2);R27(1);F34(1);P35(1);P36(1);Q38(1)	7	6	0.0935
#898	ZNF548	2nl9_A(0.0937)	A238(2);C286(1);K288(1);F289(1);R291(2)	7	5	0.0937
#899	TP53	2bin_A(0.0951);3zme_A(0.0987);4ago_A(0.0947);2wgx_A(0.0953);3zme_B(0.0941);4agp_B(0.0953);4agl_B(0.0991);2vuk_B(0.0996);4agn_B(0.0995);2x0u_A(0.0992);2j21_B(0.0962);4agn_A(0.0952)	C176(54);H179(71);C238(34);S240(3);S241(39);C242(23);M243(1);G244(25);G245(97);M246(10);N247(8);R248(214)	569	12	0.0941
#900	KCNH5	3gqc_B(0.0941)	L50(1);H54(1);R55(1);A56(2);V58(1)	6	5	0.0941
#901	KEAP1	4cxt_A(0.0942);4cxi_A(0.0974)	F139(1);I145(2);V155(3);A159(2);D165(2);V167(1);R169(2)	13	7	0.0942
#902	RBMS3	1x5o_A(0.0942)	L147(1);S150(3);M151(2);E155(2)	8	4	0.0942
#903	CDK6	1jow_B(0.0942)	C207(1);L218(1);R220(2);V234(1);F265(1)	6	5	0.0942
#904	MECOM	4fxy_P(0.0942)	P258(2);G259(1);T260(1);M263(1);D264(1)	6	5	0.0942
#905	CALM1	1qx7_M(0.0942)	I64(1);D65(1);P67(1);L70(2)	5	4	0.0942
#906	ITGAM	4m76_B(0.0943)	D156(1);S158(2);G223(1);R224(2);T225(1);D258(1);D264(1)	9	7	0.0943
#907	CLTC	1b89_A(0.0944)	N1288(1);Y1289(1);Y1290(1);R1293(1);G1294(1)	5	5	0.0944
#908	SLFNL1	2j0a_A(0.0944)	V371(1);G374(1);K379(1);E386(1)	4	4	0.0944
#909	PARP1	4av1_A(0.0944);4av1_C(0.0967);3od8_G(0.0979);3od8_F(0.0954)	L77(1);R78(1);W79(1);D81(1)	4	4	0.0944
#910	HIST1H3B	1hio_C(0.0945)	V102(1);L104(1);F105(2);E106(3)	7	4	0.0945
#911	TNFSF18	2r32_A(0.0947)	L118(1);I119(1);G159(2);G160(1);I170(1);W187(1)	7	6	0.0947
#912	RNF7	2ecl_A(0.0948)	A60(1);C61(1);L62(2);A66(2);Q70(1)	6	5	0.0948
#913	GRM1	4or2_A(0.0948)	R661(1);T719(1);L720(1);V721(1);T723(1);P756(1)	6	6	0.0948
#914	PSMB3	3une_K(0.0951);3unb_K(0.0965)	Q61(1);A64(1);R66(2);E75(1)	5	4	0.0951
#915	ITGB1	4wjk_B(0.0993);4wk0_B(0.0955)	L145(1);M149(3);V275(2);F276(1);L370(1);I371(1)	9	6	0.0955
#916	LDLRAP1	1eqf_A(0.0955)	S67(1);A69(1);A70(1)	3	3	0.0955
#917	SMAD3	1dev_A(0.0959)	Y237(1);E239(1);R243(1);V244(1);N276(1);R287(2);P393(2);C394(1)	10	8	0.0959
#918	EPS15L1	1qx7_A(0.0991);1qx7_B(0.0963)	P723(2);L727(1);P729(1);G731(1)	5	4	0.0963
#919	VHL	4wqo_A(0.0973);4b95_C(0.0979);4b95_F(0.0964);4b9k_C(0.0985)	P86(1);W88(2);L89(4);S111(4);H115(3);W117(2);V130(2);L135(2);F136(2)	22	9	0.0964
#920	CIAO1	3fm0_A(0.0967)	S169(1);D171(1);T173(1);T189(1);L190(1);V197(1)	6	6	0.0967
#921	ZNF572	2ija_A(0.0968)	C165(1);C193(1);I204(1);E207(1);R208(2);T209(1)	7	6	0.0968
#922	PPP2R1A	4i5n_D(0.097)	R105(1);S143(1);R144(2);T145(1);S146(3);C148(1);R183(19)	28	7	0.097
#923	PACSIN1	2x3w_D(0.097)	R389(2);V390(1);G409(1);E411(1)	5	4	0.097
#924	AMY1C	4gqq_A(0.097)	H314(1);S326(1);I327(1)	3	3	0.097
#925	FLNB	3fer_B(0.0971);3fer_A(0.0979)	D130(1);G132(1);R144(1);W148(1);P238(1)	5	5	0.0971
#926	DDX3X	2i4i_A(0.0972)	Y525(1);H527(1);R528(5);I529(1);G530(1);T532(2);R534(4)	15	7	0.0972
#927	RBBP7	2xu7_A(0.0972)	E313(2);S314(1);H315(1);R340(3);N342(2)	9	5	0.0972
#928	RBBP7	2xu7_A(0.0972)	S314(1);H315(1);R340(3);N342(2);F367(1);H369(1)	9	6	0.0972
#929	HIST1H3C	1eqz_C(0.0973)	A30(1);P31(3);K37(5);P39(1);R41(2)	12	5	0.0973
#930	HIST1H2BI	3an2_D(0.0975)	E77(5);R80(3);T89(1);E94(2)	11	4	0.0975
#931	CFHR3	2ic4_A(0.0976)	M38(1);R39(1);R40(2)	4	3	0.0976
#932	SNRPD3	3pgw_Z(0.0976)	V5(1);P6(2)	3	2	0.0976
#933	SOX9	4euw_A(0.0977)	H165(1);K166(1);K167(1);D168(1);Y172(1)	5	5	0.0977
#934	ESYT2	4gl7_A(0.0978)	N531(2);P532(1);S584(1);L588(1);L592(1);R606(1)	7	6	0.0978
#935	HIST1H2BE	3ayw_D(0.0981)	R73(2);E77(1);A78(1);S79(1);G105(1)	6	5	0.0981
#936	WRN	1d3l_A(0.0987)	D971(1);I972(1);L973(1)	3	3	0.0987
#937	TP53	3ts8_A(0.0991);4mzi_A(0.099)	R174(4);R175(154);C176(54);P177(6);H178(5);H179(71);E180(3);R181(8);C238(34);C242(23);M243(1);G244(25);G245(97)	479	13	0.099
#938	SERPINB3	2zv6_A(0.099)	N8(1);T9(1);K10(1);F11(1);D14(1);L15(1)	6	6	0.099
#939	CD81	3kqg_B(0.099)	E152(1);C157(1);S160(1)	3	3	0.099
#940	RANBP6	1ocr_A(0.0991)	D437(3);L454(1);L455(1);R456(1);T457(1)	7	5	0.0991
#941	RPRD1B	4nad_B(0.0992)	R198(1);L236(1);L237(1);Y240(1);R243(1)	5	5	0.0992
#942	RHOA	1ow3_B(0.0995)	T37(2);F39(1);D59(3);T60(1);A61(2);G62(3);Q63(1);Y66(1);R70(1)	15	9	0.0995
#943	INHBA	2arp_A(0.0998)	N374(1);R377(6);R379(3);H381(1);A385(1);L387(1)	13	6	0.0998
