# Supplementary material for: 3D clusters of somatic mutations in cancer reveal numerous rare mutations as functional targets
Source: Genome Med. 2017 Jan 23;9:4. doi: 10.1186/s13073-016-0393-x (PMC5260099; doi:10.1186/s13073-016-0393-x)
Supplement: Additional file 3: Table S2. — All residues of their classes of the identified 3D clusters. (XLSX 122 kb) [file 13073_2016_393_MOESM3_ESM.xlsx]

## Sheet: Table S2
Table S2: All residues of their classes of the identified 3D clusters
Gene	Residue	#Mutations	p-value	Class
PTEN	A34	1	<0.0001	3D cluster residue coupled to a single-residue hotspot
PTEN	M35	1	<0.0001	3D cluster residue coupled to a single-residue hotspot
PTEN	L70	1	<0.0001	3D cluster residue coupled to a single-residue hotspot
PTEN	H123	6	<0.0001	3D cluster residue coupled to a single-residue hotspot
PTEN	C124	3	<0.0001	3D cluster residue coupled to a single-residue hotspot
PTEN	G127	5	<0.0001	3D cluster residue coupled to a single-residue hotspot
PTEN	K128	5	<0.0001	3D cluster residue coupled to a single-residue hotspot
PTEN	G129	5	<0.0001	3D cluster residue coupled to a single-residue hotspot
PTEN	R130	71	<0.0001	Single-residue hotspot
PTEN	T131	1	<0.0001	3D cluster residue coupled to a single-residue hotspot
PTEN	G132	7	<0.0001	3D cluster residue coupled to a single-residue hotspot
PTEN	M134	1	<0.0001	3D cluster residue coupled to a single-residue hotspot
PTEN	I135	1	<0.0001	3D cluster residue coupled to a single-residue hotspot
PTEN	C136	8	<0.0001	Single-residue hotspot
PTEN	Y155	2	<0.0001	3D cluster residue coupled to a single-residue hotspot
PTEN	D24	5	<0.0001	3D cluster residue NOT coupled to a single-residue hotspot
PTEN	L25	3	<0.0001	3D cluster residue NOT coupled to a single-residue hotspot
PTEN	I33	1	<0.0001	3D cluster residue NOT coupled to a single-residue hotspot
PTEN	G36	3	<0.0001	3D cluster residue coupled to a single-residue hotspot
PTEN	P38	5	<0.0001	3D cluster residue NOT coupled to a single-residue hotspot
PTEN	N48	2	<0.0001	3D cluster residue NOT coupled to a single-residue hotspot
PTEN	A121	1	<0.0001	3D cluster residue NOT coupled to a single-residue hotspot
PTEN	A126	5	<0.0001	3D cluster residue coupled to a single-residue hotspot
PTEN	R159	2	<0.0001	3D cluster residue coupled to a single-residue hotspot
PTPN11	A72	7	<0.0001	Single-residue hotspot
PTPN11	E76	7	<0.0001	Single-residue hotspot
PTPN11	F285	2	<0.0001	3D cluster residue coupled to a single-residue hotspot
PTPN11	N308	2	<0.0001	3D cluster residue coupled to a single-residue hotspot
PTPN11	S502	2	<0.0001	3D cluster residue coupled to a single-residue hotspot
PTPN11	M504	1	<0.0001	3D cluster residue coupled to a single-residue hotspot
PTPN11	Q506	1	<0.0001	3D cluster residue coupled to a single-residue hotspot
PTPN11	T507	2	<0.0001	3D cluster residue coupled to a single-residue hotspot
PTPN11	Q510	7	<0.0001	Single-residue hotspot
PTPN11	F71	3	<0.0001	3D cluster residue coupled to a single-residue hotspot
PTPN11	I282	1	<0.0001	3D cluster residue coupled to a single-residue hotspot
ITGA1	Q303	1	<0.0001	3D cluster residue NOT coupled to a single-residue hotspot
ITGA1	R304	1	<0.0001	3D cluster residue NOT coupled to a single-residue hotspot
ITGA1	S306	1	<0.0001	3D cluster residue NOT coupled to a single-residue hotspot
ITGA1	A331	1	<0.0001	3D cluster residue NOT coupled to a single-residue hotspot
ITGA1	E333	2	<0.0001	3D cluster residue NOT coupled to a single-residue hotspot
ITGA1	E336	1	<0.0001	3D cluster residue NOT coupled to a single-residue hotspot
ITGA1	H338	1	<0.0001	3D cluster residue NOT coupled to a single-residue hotspot
ITGA1	F339	1	<0.0001	3D cluster residue NOT coupled to a single-residue hotspot
ITGA1	R358	1	<0.0001	3D cluster residue NOT coupled to a single-residue hotspot
ITGA1	A364	1	<0.0001	3D cluster residue NOT coupled to a single-residue hotspot
HIST1H3H	A2	3	<0.0001	3D cluster residue NOT coupled to a single-residue hotspot
HIST1H3H	T4	1	<0.0001	3D cluster residue NOT coupled to a single-residue hotspot
HIST1H3H	K5	1	<0.0001	3D cluster residue NOT coupled to a single-residue hotspot
HIST1H3H	Q6	2	<0.0001	3D cluster residue NOT coupled to a single-residue hotspot
HIST1H4K	S2	1	<0.0001	3D cluster residue NOT coupled to a single-residue hotspot
HIST1H4K	G3	1	<0.0001	3D cluster residue NOT coupled to a single-residue hotspot
HIST1H4K	G5	1	<0.0001	3D cluster residue NOT coupled to a single-residue hotspot
HIST1H4J	G3	1	<0.0001	3D cluster residue NOT coupled to a single-residue hotspot
HIST1H4J	R4	1	<0.0001	3D cluster residue NOT coupled to a single-residue hotspot
HIST1H4J	G5	1	<0.0001	3D cluster residue NOT coupled to a single-residue hotspot
HIST1H4L	S2	1	<0.0001	3D cluster residue NOT coupled to a single-residue hotspot
HIST1H4L	G3	1	<0.0001	3D cluster residue NOT coupled to a single-residue hotspot
HIST1H4L	R4	1	<0.0001	3D cluster residue NOT coupled to a single-residue hotspot
SPOP	Y87	5	0.0001	Single-residue hotspot
SPOP	F102	5	0.0001	Single-residue hotspot
SPOP	F125	1	0.0001	3D cluster residue coupled to a single-residue hotspot
SPOP	K129	1	0.0001	3D cluster residue coupled to a single-residue hotspot
SPOP	D130	2	0.0001	3D cluster residue coupled to a single-residue hotspot
SPOP	W131	7	0.0001	Single-residue hotspot
SPOP	F133	22	0.0001	Single-residue hotspot
SPOP	F104	2	0.0001	3D cluster residue coupled to a single-residue hotspot
SPOP	M117	4	0.0001	3D cluster residue coupled to a single-residue hotspot
SPOP	S119	2	0.0001	3D cluster residue coupled to a single-residue hotspot
SPOP	K134	1	0.0001	3D cluster residue coupled to a single-residue hotspot
PTEN	K125	2	0.0001	3D cluster residue coupled to a single-residue hotspot
PPP2R1A	P179	13	0.0003	Single-residue hotspot
PPP2R1A	R182	1	0.0003	3D cluster residue coupled to a single-residue hotspot
PPP2R1A	R183	19	0.0003	Single-residue hotspot
PPP2R1A	D215	1	0.0003	3D cluster residue coupled to a single-residue hotspot
PPP2R1A	Q217	1	0.0003	3D cluster residue coupled to a single-residue hotspot
PPP2R1A	S219	3	0.0003	3D cluster residue coupled to a single-residue hotspot
PPP2R1A	V220	1	0.0003	3D cluster residue coupled to a single-residue hotspot
PPP2R1A	R221	2	0.0003	3D cluster residue coupled to a single-residue hotspot
CENPE	L126	1	0.0003	3D cluster residue NOT coupled to a single-residue hotspot
CENPE	R128	1	0.0003	3D cluster residue NOT coupled to a single-residue hotspot
CENPE	V129	2	0.0003	3D cluster residue NOT coupled to a single-residue hotspot
CENPE	S130	1	0.0003	3D cluster residue NOT coupled to a single-residue hotspot
CENPE	E170	2	0.0003	3D cluster residue NOT coupled to a single-residue hotspot
CENPE	M209	1	0.0003	3D cluster residue NOT coupled to a single-residue hotspot
BRAF	G464	2	0.0004	3D cluster residue coupled to a single-residue hotspot
BRAF	G466	17	0.0004	Single-residue hotspot
BRAF	S467	2	0.0004	3D cluster residue coupled to a single-residue hotspot
BRAF	G469	22	0.0004	Single-residue hotspot
BRAF	V471	1	0.0004	3D cluster residue coupled to a single-residue hotspot
BRAF	F595	1	0.0004	3D cluster residue coupled to a single-residue hotspot
BRAF	G596	5	0.0004	Single-residue hotspot
BRAF	L597	4	0.0004	Single-residue hotspot
BRAF	V600	557	0.0004	Single-residue hotspot
ZNF98	C492	1	0.0005	3D cluster residue NOT coupled to a single-residue hotspot
ZNF98	E493	1	0.0005	3D cluster residue NOT coupled to a single-residue hotspot
ZNF98	E494	1	0.0005	3D cluster residue NOT coupled to a single-residue hotspot
ZNF98	G496	2	0.0005	3D cluster residue NOT coupled to a single-residue hotspot
ZNF98	K497	1	0.0005	3D cluster residue NOT coupled to a single-residue hotspot
ZNF98	A498	1	0.0005	3D cluster residue NOT coupled to a single-residue hotspot
ZNF98	F499	1	0.0005	3D cluster residue NOT coupled to a single-residue hotspot
ZNF98	N500	1	0.0005	3D cluster residue NOT coupled to a single-residue hotspot
ZNF98	Q501	1	0.0005	3D cluster residue NOT coupled to a single-residue hotspot
TP53	R273	253	0.0006	Single-residue hotspot
TP53	C275	30	0.0006	Single-residue hotspot
TP53	C277	6	0.0006	3D cluster residue coupled to a single-residue hotspot
TP53	P278	37	0.0006	Single-residue hotspot
TP53	G279	5	0.0006	3D cluster residue coupled to a single-residue hotspot
TP53	R280	40	0.0006	Single-residue hotspot
TP53	D281	30	0.0006	Single-residue hotspot
TP53	R282	90	0.0006	Single-residue hotspot
TP53	R283	8	0.0006	3D cluster residue coupled to a single-residue hotspot
TP53	T284	1	0.0006	3D cluster residue coupled to a single-residue hotspot
TP53	E285	22	0.0006	3D cluster residue coupled to a single-residue hotspot
TP53	E286	26	0.0006	Single-residue hotspot
ZNF98	L362	1	0.0006	3D cluster residue NOT coupled to a single-residue hotspot
ZNF98	S363	1	0.0006	3D cluster residue NOT coupled to a single-residue hotspot
ZNF98	H364	1	0.0006	3D cluster residue NOT coupled to a single-residue hotspot
ZNF98	T366	2	0.0006	3D cluster residue NOT coupled to a single-residue hotspot
ZNF98	T367	1	0.0006	3D cluster residue NOT coupled to a single-residue hotspot
ZNF98	K369	1	0.0006	3D cluster residue NOT coupled to a single-residue hotspot
ZNF98	R370	4	0.0006	3D cluster residue NOT coupled to a single-residue hotspot
ZNF98	R398	1	0.0006	3D cluster residue NOT coupled to a single-residue hotspot
CDK4	A10	1	0.0007	3D cluster residue coupled to a single-residue hotspot
CDK4	K22	4	0.0007	Single-residue hotspot
CDK4	A23	1	0.0007	3D cluster residue coupled to a single-residue hotspot
CDK4	R24	11	0.0007	Single-residue hotspot
CDK4	F31	1	0.0007	3D cluster residue coupled to a single-residue hotspot
FOXA1	I176	7	0.0009	Single-residue hotspot
FOXA1	D226	5	0.0009	3D cluster residue coupled to a single-residue hotspot
FOXA1	C227	1	0.0009	3D cluster residue coupled to a single-residue hotspot
FOXA1	V229	1	0.0009	3D cluster residue coupled to a single-residue hotspot
FOXA1	H247	3	0.0009	3D cluster residue coupled to a single-residue hotspot
FOXA1	S250	3	0.0009	3D cluster residue coupled to a single-residue hotspot
FOXA1	M253	3	0.0009	3D cluster residue coupled to a single-residue hotspot
SHROOM4	P176	1	0.001	3D cluster residue NOT coupled to a single-residue hotspot
SHROOM4	Q253	1	0.001	3D cluster residue NOT coupled to a single-residue hotspot
SHROOM4	M254	1	0.001	3D cluster residue NOT coupled to a single-residue hotspot
SHROOM4	G261	1	0.001	3D cluster residue NOT coupled to a single-residue hotspot
TP53	A276	6	0.0011	3D cluster residue coupled to a single-residue hotspot
STIM1	H72	1	0.0011	3D cluster residue NOT coupled to a single-residue hotspot
STIM1	D78	1	0.0011	3D cluster residue NOT coupled to a single-residue hotspot
STIM1	D82	1	0.0011	3D cluster residue NOT coupled to a single-residue hotspot
STIM1	V83	1	0.0011	3D cluster residue NOT coupled to a single-residue hotspot
STIM1	L92	1	0.0011	3D cluster residue NOT coupled to a single-residue hotspot
STIM1	K113	1	0.0011	3D cluster residue NOT coupled to a single-residue hotspot
STIM1	S116	1	0.0011	3D cluster residue NOT coupled to a single-residue hotspot
PTEN	C71	3	0.0013	3D cluster residue coupled to a single-residue hotspot
BRAF	D594	12	0.0013	Single-residue hotspot
BRAF	K601	15	0.0013	Single-residue hotspot
PTPN11	T468	5	0.0013	3D cluster residue coupled to a single-residue hotspot
BRAF	N581	11	0.0014	Single-residue hotspot
SMAD4	H92	1	0.0015	3D cluster residue NOT coupled to a single-residue hotspot
SMAD4	L109	2	0.0015	3D cluster residue NOT coupled to a single-residue hotspot
SMAD4	C115	1	0.0015	3D cluster residue NOT coupled to a single-residue hotspot
SMAD4	A118	1	0.0015	3D cluster residue NOT coupled to a single-residue hotspot
SMAD4	C127	1	0.0015	3D cluster residue NOT coupled to a single-residue hotspot
SMAD4	P130	1	0.0015	3D cluster residue NOT coupled to a single-residue hotspot
SMAD4	Y131	1	0.0015	3D cluster residue NOT coupled to a single-residue hotspot
SMAD4	H132	2	0.0015	3D cluster residue NOT coupled to a single-residue hotspot
SMAD4	Y133	1	0.0015	3D cluster residue NOT coupled to a single-residue hotspot
SMAD4	E134	1	0.0015	3D cluster residue NOT coupled to a single-residue hotspot
PTPN11	G60	1	0.0016	3D cluster residue coupled to a single-residue hotspot
PTPN11	D61	2	0.0016	3D cluster residue coupled to a single-residue hotspot
PTPN11	R512	1	0.0016	3D cluster residue coupled to a single-residue hotspot
SMAD4	D351	8	0.0017	Single-residue hotspot
SMAD4	G352	2	0.0017	3D cluster residue coupled to a single-residue hotspot
SMAD4	Y353	1	0.0017	3D cluster residue coupled to a single-residue hotspot
SMAD4	R361	41	0.0017	Single-residue hotspot
SMAD4	C363	1	0.0017	3D cluster residue coupled to a single-residue hotspot
SMAD4	G365	2	0.0017	3D cluster residue coupled to a single-residue hotspot
SMAD4	I383	1	0.0017	3D cluster residue coupled to a single-residue hotspot
SMAD4	G384	1	0.0017	3D cluster residue coupled to a single-residue hotspot
SMAD4	G386	11	0.0017	Single-residue hotspot
SNAP29	S78	1	0.0017	3D cluster residue NOT coupled to a single-residue hotspot
SNAP29	E79	1	0.0017	3D cluster residue NOT coupled to a single-residue hotspot
SNAP29	A82	1	0.0017	3D cluster residue NOT coupled to a single-residue hotspot
SNAP29	R83	1	0.0017	3D cluster residue NOT coupled to a single-residue hotspot
SNAP29	G86	1	0.0017	3D cluster residue NOT coupled to a single-residue hotspot
FLNA	V875	1	0.0018	3D cluster residue NOT coupled to a single-residue hotspot
FLNA	A877	1	0.0018	3D cluster residue NOT coupled to a single-residue hotspot
FLNA	E878	2	0.0018	3D cluster residue NOT coupled to a single-residue hotspot
FLNA	P880	1	0.0018	3D cluster residue NOT coupled to a single-residue hotspot
FLNA	G881	1	0.0018	3D cluster residue NOT coupled to a single-residue hotspot
FLNA	R884	1	0.0018	3D cluster residue NOT coupled to a single-residue hotspot
FLNA	A899	1	0.0018	3D cluster residue NOT coupled to a single-residue hotspot
RBBP7	V297	1	0.002	3D cluster residue NOT coupled to a single-residue hotspot
RBBP7	E313	2	0.002	3D cluster residue NOT coupled to a single-residue hotspot
RBBP7	S314	1	0.002	3D cluster residue NOT coupled to a single-residue hotspot
RBBP7	H315	1	0.002	3D cluster residue NOT coupled to a single-residue hotspot
RBBP7	D317	1	0.002	3D cluster residue NOT coupled to a single-residue hotspot
RBBP7	G336	1	0.002	3D cluster residue NOT coupled to a single-residue hotspot
RBBP7	R340	3	0.002	3D cluster residue NOT coupled to a single-residue hotspot
RBBP7	N342	2	0.002	3D cluster residue NOT coupled to a single-residue hotspot
PPP3CA	G89	1	0.002	3D cluster residue NOT coupled to a single-residue hotspot
PPP3CA	H151	3	0.002	3D cluster residue NOT coupled to a single-residue hotspot
PPP3CA	W232	1	0.002	3D cluster residue NOT coupled to a single-residue hotspot
PPP3CA	R279	1	0.002	3D cluster residue NOT coupled to a single-residue hotspot
PPP3CA	H281	1	0.002	3D cluster residue NOT coupled to a single-residue hotspot
PPP3CA	E282	2	0.002	3D cluster residue NOT coupled to a single-residue hotspot
PPP3CA	I305	1	0.002	3D cluster residue NOT coupled to a single-residue hotspot
C2	S266	1	0.002	3D cluster residue NOT coupled to a single-residue hotspot
C2	E267	1	0.002	3D cluster residue NOT coupled to a single-residue hotspot
C2	L271	1	0.002	3D cluster residue NOT coupled to a single-residue hotspot
C2	K274	1	0.002	3D cluster residue NOT coupled to a single-residue hotspot
C2	E275	1	0.002	3D cluster residue NOT coupled to a single-residue hotspot
PPP2R1A	A185	1	0.0023	3D cluster residue coupled to a single-residue hotspot
HRAS	A11	1	0.0024	3D cluster residue coupled to a single-residue hotspot
HRAS	G12	25	0.0024	Single-residue hotspot
HRAS	G13	25	0.0024	Single-residue hotspot
HRAS	T58	1	0.0024	3D cluster residue coupled to a single-residue hotspot
HRAS	A59	1	0.0024	3D cluster residue coupled to a single-residue hotspot
HRAS	G60	1	0.0024	3D cluster residue coupled to a single-residue hotspot
HRAS	Q61	40	0.0024	Single-residue hotspot
PTPN11	E69	4	0.0025	3D cluster residue coupled to a single-residue hotspot
PPP2R1A	T145	1	0.0027	3D cluster residue coupled to a single-residue hotspot
AMY1C	H314	1	0.0027	3D cluster residue NOT coupled to a single-residue hotspot
AMY1C	S326	1	0.0027	3D cluster residue NOT coupled to a single-residue hotspot
AMY1C	I327	1	0.0027	3D cluster residue NOT coupled to a single-residue hotspot
AMY1C	D332	1	0.0027	3D cluster residue NOT coupled to a single-residue hotspot
FBXW7	S426	1	0.0028	3D cluster residue coupled to a single-residue hotspot
FBXW7	V464	1	0.0028	3D cluster residue coupled to a single-residue hotspot
FBXW7	R465	62	0.0028	Single-residue hotspot
FBXW7	R479	19	0.0028	Single-residue hotspot
FBXW7	R505	40	0.0028	Single-residue hotspot
PTEN	I28	3	0.003	3D cluster residue coupled to a single-residue hotspot
PTEN	L152	2	0.003	3D cluster residue coupled to a single-residue hotspot
PTEN	G165	7	0.003	3D cluster residue coupled to a single-residue hotspot
PTEN	V166	1	0.003	3D cluster residue coupled to a single-residue hotspot
SPOP	K103	1	0.0031	3D cluster residue coupled to a single-residue hotspot
KRAS	G12	735	0.0032	Single-residue hotspot
KRAS	G13	91	0.0032	Single-residue hotspot
KRAS	P34	1	0.0032	3D cluster residue coupled to a single-residue hotspot
KRAS	A59	5	0.0032	3D cluster residue coupled to a single-residue hotspot
KRAS	G60	6	0.0032	Single-residue hotspot
KRAS	Q61	75	0.0032	Single-residue hotspot
KRAS	E62	2	0.0032	3D cluster residue coupled to a single-residue hotspot
KRAS	E63	2	0.0032	3D cluster residue coupled to a single-residue hotspot
KRAS	Y64	3	0.0032	3D cluster residue coupled to a single-residue hotspot
KDM4B	V172	1	0.0033	3D cluster residue NOT coupled to a single-residue hotspot
KDM4B	E191	1	0.0033	3D cluster residue NOT coupled to a single-residue hotspot
KDM4B	L195	1	0.0033	3D cluster residue NOT coupled to a single-residue hotspot
KDM4B	Y196	1	0.0033	3D cluster residue NOT coupled to a single-residue hotspot
KDM4B	S197	1	0.0033	3D cluster residue NOT coupled to a single-residue hotspot
KDM4B	P273	1	0.0033	3D cluster residue NOT coupled to a single-residue hotspot
KDM4B	F292	1	0.0033	3D cluster residue NOT coupled to a single-residue hotspot
KDM4B	A293	1	0.0033	3D cluster residue NOT coupled to a single-residue hotspot
KRAS	A11	2	0.0034	3D cluster residue coupled to a single-residue hotspot
KRAS	R68	2	0.0034	3D cluster residue coupled to a single-residue hotspot
PTEN	H93	6	0.0034	3D cluster residue coupled to a single-residue hotspot
PTEN	P95	1	0.0034	3D cluster residue coupled to a single-residue hotspot
PTEN	T167	1	0.0034	3D cluster residue coupled to a single-residue hotspot
PTEN	S170	4	0.0034	3D cluster residue coupled to a single-residue hotspot
PTEN	Q171	1	0.0034	3D cluster residue coupled to a single-residue hotspot
PTEN	R173	10	0.0034	3D cluster residue coupled to a single-residue hotspot
PTEN	Y174	1	0.0034	3D cluster residue coupled to a single-residue hotspot
PTEN	V175	3	0.0034	3D cluster residue coupled to a single-residue hotspot
TP53	L330	2	0.0037	3D cluster residue NOT coupled to a single-residue hotspot
TP53	Q331	7	0.0037	3D cluster residue NOT coupled to a single-residue hotspot
TP53	R333	1	0.0037	3D cluster residue NOT coupled to a single-residue hotspot
TP53	G334	5	0.0037	3D cluster residue NOT coupled to a single-residue hotspot
TP53	R337	35	0.0037	3D cluster residue NOT coupled to a single-residue hotspot
TP53	F338	2	0.0037	3D cluster residue NOT coupled to a single-residue hotspot
TP53	F341	2	0.0037	3D cluster residue NOT coupled to a single-residue hotspot
TP53	R342	3	0.0037	3D cluster residue NOT coupled to a single-residue hotspot
NGFR	V71	1	0.0037	3D cluster residue NOT coupled to a single-residue hotspot
NGFR	T72	2	0.0037	3D cluster residue NOT coupled to a single-residue hotspot
NGFR	F73	1	0.0037	3D cluster residue NOT coupled to a single-residue hotspot
NGFR	D75	1	0.0037	3D cluster residue NOT coupled to a single-residue hotspot
NGFR	P85	2	0.0037	3D cluster residue NOT coupled to a single-residue hotspot
NGFR	D104	2	0.0037	3D cluster residue NOT coupled to a single-residue hotspot
BRAF	L485	2	0.004	3D cluster residue coupled to a single-residue hotspot
AKR7L	M85	2	0.004	3D cluster residue NOT coupled to a single-residue hotspot
AKR7L	S87	1	0.004	3D cluster residue NOT coupled to a single-residue hotspot
AKR7L	A88	1	0.004	3D cluster residue NOT coupled to a single-residue hotspot
AKR7L	A123	2	0.004	3D cluster residue NOT coupled to a single-residue hotspot
CSF1	F67	1	0.004	3D cluster residue NOT coupled to a single-residue hotspot
CSF1	F69	1	0.004	3D cluster residue NOT coupled to a single-residue hotspot
CSF1	D71	1	0.004	3D cluster residue NOT coupled to a single-residue hotspot
CSF1	A85	1	0.004	3D cluster residue NOT coupled to a single-residue hotspot
CSF1	L88	1	0.004	3D cluster residue NOT coupled to a single-residue hotspot
CSF1	V135	1	0.004	3D cluster residue NOT coupled to a single-residue hotspot
PAXIP1	T872	1	0.004	3D cluster residue NOT coupled to a single-residue hotspot
PAXIP1	F874	1	0.004	3D cluster residue NOT coupled to a single-residue hotspot
PAXIP1	E875	1	0.004	3D cluster residue NOT coupled to a single-residue hotspot
PAXIP1	P876	1	0.004	3D cluster residue NOT coupled to a single-residue hotspot
PAXIP1	K885	1	0.004	3D cluster residue NOT coupled to a single-residue hotspot
PAXIP1	Y887	1	0.004	3D cluster residue NOT coupled to a single-residue hotspot
PTK2B	M537	1	0.0042	3D cluster residue NOT coupled to a single-residue hotspot
PTK2B	H547	1	0.0042	3D cluster residue NOT coupled to a single-residue hotspot
PTK2B	L565	1	0.0042	3D cluster residue NOT coupled to a single-residue hotspot
PTK2B	G566	1	0.0042	3D cluster residue NOT coupled to a single-residue hotspot
PTK2B	D567	1	0.0042	3D cluster residue NOT coupled to a single-residue hotspot
PTK2B	L570	1	0.0042	3D cluster residue NOT coupled to a single-residue hotspot
PTK2B	S571	1	0.0042	3D cluster residue NOT coupled to a single-residue hotspot
PTK2B	M610	2	0.0042	3D cluster residue NOT coupled to a single-residue hotspot
EP300	G1375	1	0.0043	3D cluster residue coupled to a single-residue hotspot
EP300	H1377	1	0.0043	3D cluster residue coupled to a single-residue hotspot
EP300	S1396	1	0.0043	3D cluster residue coupled to a single-residue hotspot
EP300	Y1397	1	0.0043	3D cluster residue coupled to a single-residue hotspot
EP300	L1398	1	0.0043	3D cluster residue coupled to a single-residue hotspot
EP300	D1399	18	0.0043	Single-residue hotspot
EP300	Y1446	1	0.0043	3D cluster residue coupled to a single-residue hotspot
EP300	R1627	5	0.0043	3D cluster residue coupled to a single-residue hotspot
PLEKHH2	E92	1	0.0047	3D cluster residue NOT coupled to a single-residue hotspot
PLEKHH2	S93	2	0.0047	3D cluster residue NOT coupled to a single-residue hotspot
PLEKHH2	D99	1	0.0047	3D cluster residue NOT coupled to a single-residue hotspot
PLEKHH2	D100	1	0.0047	3D cluster residue NOT coupled to a single-residue hotspot
PLEKHH2	V101	1	0.0047	3D cluster residue NOT coupled to a single-residue hotspot
PLEKHH2	I102	1	0.0047	3D cluster residue NOT coupled to a single-residue hotspot
PLEKHH2	Q103	2	0.0047	3D cluster residue NOT coupled to a single-residue hotspot
IFNLR1	P27	2	0.0047	3D cluster residue NOT coupled to a single-residue hotspot
IFNLR1	T102	1	0.0047	3D cluster residue NOT coupled to a single-residue hotspot
IFNLR1	S104	2	0.0047	3D cluster residue NOT coupled to a single-residue hotspot
IFNLR1	S107	1	0.0047	3D cluster residue NOT coupled to a single-residue hotspot
IFNLR1	P110	2	0.0047	3D cluster residue NOT coupled to a single-residue hotspot
PLXNB1	C1271	1	0.0049	3D cluster residue NOT coupled to a single-residue hotspot
PLXNB1	V1272	1	0.0049	3D cluster residue NOT coupled to a single-residue hotspot
PLXNB1	R1273	1	0.0049	3D cluster residue NOT coupled to a single-residue hotspot
THRA	R284	1	0.005	3D cluster residue NOT coupled to a single-residue hotspot
THRA	E285	1	0.005	3D cluster residue NOT coupled to a single-residue hotspot
THRA	K288	1	0.005	3D cluster residue NOT coupled to a single-residue hotspot
THRA	G291	1	0.005	3D cluster residue NOT coupled to a single-residue hotspot
THRA	V294	2	0.005	3D cluster residue NOT coupled to a single-residue hotspot
THRA	S296	1	0.005	3D cluster residue NOT coupled to a single-residue hotspot
TICAM1	S112	1	0.0051	3D cluster residue NOT coupled to a single-residue hotspot
TICAM1	R114	1	0.0051	3D cluster residue NOT coupled to a single-residue hotspot
TICAM1	A117	1	0.0051	3D cluster residue NOT coupled to a single-residue hotspot
TICAM1	Q119	1	0.0051	3D cluster residue NOT coupled to a single-residue hotspot
TICAM1	E120	1	0.0051	3D cluster residue NOT coupled to a single-residue hotspot
TICAM1	A121	1	0.0051	3D cluster residue NOT coupled to a single-residue hotspot
SYT14	Q317	1	0.0052	3D cluster residue NOT coupled to a single-residue hotspot
SYT14	S410	1	0.0052	3D cluster residue NOT coupled to a single-residue hotspot
SYT14	L411	1	0.0052	3D cluster residue NOT coupled to a single-residue hotspot
SYT14	E412	2	0.0052	3D cluster residue NOT coupled to a single-residue hotspot
SYT14	G414	1	0.0052	3D cluster residue NOT coupled to a single-residue hotspot
SYT14	S415	1	0.0052	3D cluster residue NOT coupled to a single-residue hotspot
SYT14	P378	1	0.0052	3D cluster residue NOT coupled to a single-residue hotspot
RHOA	L22	2	0.0054	3D cluster residue coupled to a single-residue hotspot
RHOA	T37	2	0.0054	3D cluster residue coupled to a single-residue hotspot
RHOA	F39	1	0.0054	3D cluster residue coupled to a single-residue hotspot
RHOA	E40	7	0.0054	Single-residue hotspot
RHOA	N41	1	0.0054	3D cluster residue coupled to a single-residue hotspot
RHOA	Y42	11	0.0054	Single-residue hotspot
RHOA	L57	4	0.0054	3D cluster residue coupled to a single-residue hotspot
RHOA	D59	3	0.0054	3D cluster residue coupled to a single-residue hotspot
RHOA	T60	1	0.0054	3D cluster residue coupled to a single-residue hotspot
RHOA	A61	2	0.0054	3D cluster residue coupled to a single-residue hotspot
HRAS	V81	1	0.0058	3D cluster residue coupled to a single-residue hotspot
PROCR	R113	1	0.0062	3D cluster residue NOT coupled to a single-residue hotspot
PROCR	C114	1	0.0062	3D cluster residue NOT coupled to a single-residue hotspot
PROCR	F130	1	0.0062	3D cluster residue NOT coupled to a single-residue hotspot
PROCR	E132	2	0.0062	3D cluster residue NOT coupled to a single-residue hotspot
PROCR	A134	1	0.0062	3D cluster residue NOT coupled to a single-residue hotspot
PROCR	S142	1	0.0062	3D cluster residue NOT coupled to a single-residue hotspot
PROCR	R144	2	0.0062	3D cluster residue NOT coupled to a single-residue hotspot
ACP1	L14	1	0.0062	3D cluster residue NOT coupled to a single-residue hotspot
ACP1	R19	1	0.0062	3D cluster residue NOT coupled to a single-residue hotspot
ACP1	S20	1	0.0062	3D cluster residue NOT coupled to a single-residue hotspot
ACP1	I128	1	0.0062	3D cluster residue NOT coupled to a single-residue hotspot
ACP1	E129	1	0.0062	3D cluster residue NOT coupled to a single-residue hotspot
ACP1	D130	1	0.0062	3D cluster residue NOT coupled to a single-residue hotspot
TP53	C238	34	0.0065	Single-residue hotspot
TP53	N239	15	0.0065	Single-residue hotspot
TP53	S240	3	0.0065	3D cluster residue coupled to a single-residue hotspot
TP53	S241	39	0.0065	Single-residue hotspot
TP53	C242	23	0.0065	Single-residue hotspot
TP53	M246	10	0.0065	3D cluster residue coupled to a single-residue hotspot
TP53	R248	214	0.0065	Single-residue hotspot
TP53	R249	48	0.0065	Single-residue hotspot
TP53	P250	12	0.0065	3D cluster residue coupled to a single-residue hotspot
TP53	I251	6	0.0065	3D cluster residue coupled to a single-residue hotspot
TP53	V272	25	0.0065	Single-residue hotspot
TP53	V274	21	0.0065	Single-residue hotspot
PTEN	P96	2	0.0065	3D cluster residue coupled to a single-residue hotspot
PTEN	I101	1	0.0065	3D cluster residue coupled to a single-residue hotspot
PTEN	F104	1	0.0065	3D cluster residue coupled to a single-residue hotspot
PTEN	C105	5	0.0065	3D cluster residue coupled to a single-residue hotspot
PTEN	Y138	1	0.0065	3D cluster residue coupled to a single-residue hotspot
HIST1H4L	A84	1	0.0065	3D cluster residue NOT coupled to a single-residue hotspot
HIST1H4L	M85	1	0.0065	3D cluster residue NOT coupled to a single-residue hotspot
HIST1H4L	D86	1	0.0065	3D cluster residue NOT coupled to a single-residue hotspot
HIST1H4L	V88	1	0.0065	3D cluster residue NOT coupled to a single-residue hotspot
ZNF98	F349	1	0.0065	3D cluster residue NOT coupled to a single-residue hotspot
ZNF98	K351	1	0.0065	3D cluster residue NOT coupled to a single-residue hotspot
ZNF98	C352	1	0.0065	3D cluster residue NOT coupled to a single-residue hotspot
ZNF98	E353	1	0.0065	3D cluster residue NOT coupled to a single-residue hotspot
TP53	V173	32	0.0066	Single-residue hotspot
TP53	R174	4	0.0066	3D cluster residue coupled to a single-residue hotspot
TP53	R175	154	0.0066	Single-residue hotspot
TP53	C176	54	0.0066	Single-residue hotspot
TP53	P177	6	0.0066	3D cluster residue coupled to a single-residue hotspot
TP53	H179	71	0.0066	Single-residue hotspot
TP53	E180	3	0.0066	3D cluster residue coupled to a single-residue hotspot
TP53	P190	6	0.0066	3D cluster residue coupled to a single-residue hotspot
TP53	P191	1	0.0066	3D cluster residue coupled to a single-residue hotspot
TP53	H193	66	0.0066	Single-residue hotspot
TP53	L194	23	0.0066	Single-residue hotspot
TP53	M237	24	0.0066	Single-residue hotspot
TP53	G244	25	0.0066	Single-residue hotspot
TP53	G245	97	0.0066	Single-residue hotspot
RORC	Y369	1	0.0066	3D cluster residue NOT coupled to a single-residue hotspot
RORC	D372	1	0.0066	3D cluster residue NOT coupled to a single-residue hotspot
RORC	R374	2	0.0066	3D cluster residue NOT coupled to a single-residue hotspot
RORC	T375	1	0.0066	3D cluster residue NOT coupled to a single-residue hotspot
RORC	G383	1	0.0066	3D cluster residue NOT coupled to a single-residue hotspot
RORC	M385	1	0.0066	3D cluster residue NOT coupled to a single-residue hotspot
RORC	F401	1	0.0066	3D cluster residue NOT coupled to a single-residue hotspot
THRA	A298	1	0.0067	3D cluster residue NOT coupled to a single-residue hotspot
DPYSL3	G68	2	0.0068	3D cluster residue NOT coupled to a single-residue hotspot
DPYSL3	G69	1	0.0068	3D cluster residue NOT coupled to a single-residue hotspot
DPYSL3	D71	2	0.0068	3D cluster residue NOT coupled to a single-residue hotspot
DPYSL3	T101	1	0.0068	3D cluster residue NOT coupled to a single-residue hotspot
DPYSL3	T102	1	0.0068	3D cluster residue NOT coupled to a single-residue hotspot
DPYSL3	R361	1	0.0068	3D cluster residue NOT coupled to a single-residue hotspot
DPYSL3	M362	1	0.0068	3D cluster residue NOT coupled to a single-residue hotspot
DPYSL3	V410	1	0.0068	3D cluster residue NOT coupled to a single-residue hotspot
PTBP2	K209	1	0.0073	3D cluster residue NOT coupled to a single-residue hotspot
PTBP2	I211	1	0.0073	3D cluster residue NOT coupled to a single-residue hotspot
PTBP2	L223	1	0.0073	3D cluster residue NOT coupled to a single-residue hotspot
PTBP2	Q224	1	0.0073	3D cluster residue NOT coupled to a single-residue hotspot
PTBP2	N261	1	0.0073	3D cluster residue NOT coupled to a single-residue hotspot
PTBP2	V262	1	0.0073	3D cluster residue NOT coupled to a single-residue hotspot
CLTC	R892	2	0.0073	3D cluster residue NOT coupled to a single-residue hotspot
CLTC	L894	2	0.0073	3D cluster residue NOT coupled to a single-residue hotspot
CLTC	R895	1	0.0073	3D cluster residue NOT coupled to a single-residue hotspot
NOTCH1	E455	5	0.0074	3D cluster residue NOT coupled to a single-residue hotspot
NOTCH1	C456	2	0.0074	3D cluster residue NOT coupled to a single-residue hotspot
NOTCH1	P460	4	0.0074	3D cluster residue NOT coupled to a single-residue hotspot
NOTCH1	C461	1	0.0074	3D cluster residue NOT coupled to a single-residue hotspot
NOTCH1	A465	4	0.0074	3D cluster residue NOT coupled to a single-residue hotspot
NOTCH1	C467	2	0.0074	3D cluster residue NOT coupled to a single-residue hotspot
NOTCH1	L468	1	0.0074	3D cluster residue NOT coupled to a single-residue hotspot
NOTCH1	D469	2	0.0074	3D cluster residue NOT coupled to a single-residue hotspot
TP53	Y163	37	0.0075	Single-residue hotspot
TP53	M243	1	0.0075	3D cluster residue coupled to a single-residue hotspot
TP53	N247	8	0.0075	3D cluster residue coupled to a single-residue hotspot
PPP2R1A	L173	1	0.0075	3D cluster residue coupled to a single-residue hotspot
CD300C	P34	1	0.0076	3D cluster residue NOT coupled to a single-residue hotspot
CD300C	V35	2	0.0076	3D cluster residue NOT coupled to a single-residue hotspot
CD300C	L97	1	0.0076	3D cluster residue NOT coupled to a single-residue hotspot
CD300C	E98	1	0.0076	3D cluster residue NOT coupled to a single-residue hotspot
CD300C	L100	1	0.0076	3D cluster residue NOT coupled to a single-residue hotspot
CD300C	E102	2	0.0076	3D cluster residue NOT coupled to a single-residue hotspot
CD300C	D104	2	0.0076	3D cluster residue NOT coupled to a single-residue hotspot
CD300C	S130	1	0.0076	3D cluster residue NOT coupled to a single-residue hotspot
TMPRSS11E	S246	1	0.0076	3D cluster residue NOT coupled to a single-residue hotspot
TMPRSS11E	F247	1	0.0076	3D cluster residue NOT coupled to a single-residue hotspot
TMPRSS11E	T250	2	0.0076	3D cluster residue NOT coupled to a single-residue hotspot
TMPRSS11E	I251	1	0.0076	3D cluster residue NOT coupled to a single-residue hotspot
TMPRSS11E	P253	1	0.0076	3D cluster residue NOT coupled to a single-residue hotspot
TMPRSS11E	S254	3	0.0076	3D cluster residue NOT coupled to a single-residue hotspot
TMPRSS11E	M256	2	0.0076	3D cluster residue NOT coupled to a single-residue hotspot
TMPRSS11E	R258	1	0.0076	3D cluster residue NOT coupled to a single-residue hotspot
TMPRSS11E	V293	1	0.0076	3D cluster residue NOT coupled to a single-residue hotspot
TMPRSS11E	H328	1	0.0076	3D cluster residue NOT coupled to a single-residue hotspot
TMPRSS11E	L329	1	0.0076	3D cluster residue NOT coupled to a single-residue hotspot
C3	P1007	2	0.0076	3D cluster residue NOT coupled to a single-residue hotspot
C3	S1008	2	0.0076	3D cluster residue NOT coupled to a single-residue hotspot
C3	G1017	2	0.0076	3D cluster residue NOT coupled to a single-residue hotspot
HSD17B10	G10	1	0.0076	3D cluster residue NOT coupled to a single-residue hotspot
HSD17B10	L11	1	0.0076	3D cluster residue NOT coupled to a single-residue hotspot
HSD17B10	V12	1	0.0076	3D cluster residue NOT coupled to a single-residue hotspot
HSD17B10	A13	1	0.0076	3D cluster residue NOT coupled to a single-residue hotspot
HSD17B10	G34	1	0.0076	3D cluster residue NOT coupled to a single-residue hotspot
TXNL4A	D35	1	0.0078	3D cluster residue NOT coupled to a single-residue hotspot
TXNL4A	P36	1	0.0078	3D cluster residue NOT coupled to a single-residue hotspot
TXNL4A	K40	1	0.0078	3D cluster residue NOT coupled to a single-residue hotspot
TXNL4A	E43	1	0.0078	3D cluster residue NOT coupled to a single-residue hotspot
TXNL4A	V44	1	0.0078	3D cluster residue NOT coupled to a single-residue hotspot
TXNL4A	A105	1	0.0078	3D cluster residue NOT coupled to a single-residue hotspot
EP300	H1451	3	0.0079	Single-residue hotspot
SLC25A5	R31	2	0.0079	3D cluster residue NOT coupled to a single-residue hotspot
SLC25A5	R72	1	0.0079	3D cluster residue NOT coupled to a single-residue hotspot
SLC25A5	G73	1	0.0079	3D cluster residue NOT coupled to a single-residue hotspot
SLC25A5	N77	2	0.0079	3D cluster residue NOT coupled to a single-residue hotspot
SLC25A5	A137	1	0.0079	3D cluster residue NOT coupled to a single-residue hotspot
SLC25A5	R138	2	0.0079	3D cluster residue NOT coupled to a single-residue hotspot
WDR75	I520	1	0.0079	3D cluster residue NOT coupled to a single-residue hotspot
WDR75	V521	1	0.0079	3D cluster residue NOT coupled to a single-residue hotspot
WDR75	T522	1	0.0079	3D cluster residue NOT coupled to a single-residue hotspot
WDR75	A539	1	0.0079	3D cluster residue NOT coupled to a single-residue hotspot
WDR75	L565	1	0.0079	3D cluster residue NOT coupled to a single-residue hotspot
WDR75	S592	1	0.0079	3D cluster residue NOT coupled to a single-residue hotspot
PIK3R1	I559	2	0.0081	3D cluster residue coupled to a single-residue hotspot
PIK3R1	D560	5	0.0081	3D cluster residue coupled to a single-residue hotspot
PIK3R1	N564	6	0.0081	Single-residue hotspot
PIK3R1	S565	2	0.0081	3D cluster residue coupled to a single-residue hotspot
PIK3R1	K567	5	0.0081	Single-residue hotspot
PIK3R1	P568	1	0.0081	3D cluster residue coupled to a single-residue hotspot
PARD3	V48	2	0.0081	3D cluster residue NOT coupled to a single-residue hotspot
PARD3	R50	1	0.0081	3D cluster residue NOT coupled to a single-residue hotspot
PARD3	L51	1	0.0081	3D cluster residue NOT coupled to a single-residue hotspot
PARD3	I58	1	0.0081	3D cluster residue NOT coupled to a single-residue hotspot
PARD3	D60	2	0.0081	3D cluster residue NOT coupled to a single-residue hotspot
SERPINB3	N8	1	0.0081	3D cluster residue NOT coupled to a single-residue hotspot
SERPINB3	T9	1	0.0081	3D cluster residue NOT coupled to a single-residue hotspot
SERPINB3	K10	1	0.0081	3D cluster residue NOT coupled to a single-residue hotspot
SERPINB3	F11	1	0.0081	3D cluster residue NOT coupled to a single-residue hotspot
SERPINB3	D14	1	0.0081	3D cluster residue NOT coupled to a single-residue hotspot
SERPINB3	L15	1	0.0081	3D cluster residue NOT coupled to a single-residue hotspot
SERPINB3	P31	1	0.0081	3D cluster residue NOT coupled to a single-residue hotspot
FGF9	G80	1	0.0082	3D cluster residue NOT coupled to a single-residue hotspot
FGF9	T81	1	0.0082	3D cluster residue NOT coupled to a single-residue hotspot
FGF9	I82	1	0.0082	3D cluster residue NOT coupled to a single-residue hotspot
FGF9	G117	1	0.0082	3D cluster residue NOT coupled to a single-residue hotspot
FGF9	L124	1	0.0082	3D cluster residue NOT coupled to a single-residue hotspot
FGF9	G126	1	0.0082	3D cluster residue NOT coupled to a single-residue hotspot
FGF9	S127	1	0.0082	3D cluster residue NOT coupled to a single-residue hotspot
FGF9	E128	1	0.0082	3D cluster residue NOT coupled to a single-residue hotspot
SLIT2	A455	2	0.0083	3D cluster residue NOT coupled to a single-residue hotspot
SLIT2	R456	2	0.0083	3D cluster residue NOT coupled to a single-residue hotspot
SLIT2	S459	1	0.0083	3D cluster residue NOT coupled to a single-residue hotspot
SLIT2	P460	1	0.0083	3D cluster residue NOT coupled to a single-residue hotspot
SLIT2	R461	2	0.0083	3D cluster residue NOT coupled to a single-residue hotspot
SLIT2	R462	3	0.0083	3D cluster residue NOT coupled to a single-residue hotspot
SLIT2	N465	1	0.0083	3D cluster residue NOT coupled to a single-residue hotspot
SLIT2	R467	4	0.0083	3D cluster residue NOT coupled to a single-residue hotspot
SLIT2	A505	1	0.0083	3D cluster residue NOT coupled to a single-residue hotspot
SLIT2	A536	1	0.0083	3D cluster residue NOT coupled to a single-residue hotspot
CLTC	N1288	1	0.0084	3D cluster residue NOT coupled to a single-residue hotspot
CLTC	Y1289	1	0.0084	3D cluster residue NOT coupled to a single-residue hotspot
CLTC	Y1290	1	0.0084	3D cluster residue NOT coupled to a single-residue hotspot
CLTC	R1293	1	0.0084	3D cluster residue NOT coupled to a single-residue hotspot
CLTC	G1294	1	0.0084	3D cluster residue NOT coupled to a single-residue hotspot
CLTC	L1299	1	0.0084	3D cluster residue NOT coupled to a single-residue hotspot
RAC1	G15	1	0.0087	3D cluster residue coupled to a single-residue hotspot
RAC1	C18	2	0.0087	3D cluster residue coupled to a single-residue hotspot
RAC1	P29	29	0.0087	Single-residue hotspot
RAC1	A159	10	0.0087	3D cluster residue coupled to a single-residue hotspot
KDR	A1031	1	0.0089	3D cluster residue NOT coupled to a single-residue hotspot
KDR	R1032	5	0.0089	3D cluster residue NOT coupled to a single-residue hotspot
KDR	V1093	1	0.0089	3D cluster residue NOT coupled to a single-residue hotspot
KDR	W1096	1	0.0089	3D cluster residue NOT coupled to a single-residue hotspot
KDR	E1097	1	0.0089	3D cluster residue NOT coupled to a single-residue hotspot
KDR	F1099	1	0.0089	3D cluster residue NOT coupled to a single-residue hotspot
KDR	S1100	5	0.0089	3D cluster residue NOT coupled to a single-residue hotspot
KDR	A1103	1	0.0089	3D cluster residue NOT coupled to a single-residue hotspot
KDR	P1105	1	0.0089	3D cluster residue NOT coupled to a single-residue hotspot
CHN2	R39	3	0.009	3D cluster residue NOT coupled to a single-residue hotspot
CHN2	P40	2	0.009	3D cluster residue NOT coupled to a single-residue hotspot
CHN2	K41	1	0.009	3D cluster residue NOT coupled to a single-residue hotspot
CHN2	R42	1	0.009	3D cluster residue NOT coupled to a single-residue hotspot
CHN2	I43	2	0.009	3D cluster residue NOT coupled to a single-residue hotspot
CHN2	V76	1	0.009	3D cluster residue NOT coupled to a single-residue hotspot
CHN2	A79	1	0.009	3D cluster residue NOT coupled to a single-residue hotspot
CACNA1E	E1108	1	0.009	3D cluster residue NOT coupled to a single-residue hotspot
CACNA1E	E1109	1	0.009	3D cluster residue NOT coupled to a single-residue hotspot
CACNA1E	E1110	1	0.009	3D cluster residue NOT coupled to a single-residue hotspot
CACNA1E	E1112	1	0.009	3D cluster residue NOT coupled to a single-residue hotspot
CACNA1E	K1113	1	0.009	3D cluster residue NOT coupled to a single-residue hotspot
CACNA1E	Q1116	1	0.009	3D cluster residue NOT coupled to a single-residue hotspot
CACNA1E	K1117	1	0.009	3D cluster residue NOT coupled to a single-residue hotspot
HIST1H2AE	A70	1	0.0093	3D cluster residue NOT coupled to a single-residue hotspot
HIST1H2AE	R72	1	0.0093	3D cluster residue NOT coupled to a single-residue hotspot
HIST1H2AE	D73	1	0.0093	3D cluster residue NOT coupled to a single-residue hotspot
HIST1H2AE	N74	1	0.0093	3D cluster residue NOT coupled to a single-residue hotspot
ITGA4	G53	1	0.0095	3D cluster residue NOT coupled to a single-residue hotspot
ITGA4	L427	1	0.0095	3D cluster residue NOT coupled to a single-residue hotspot
ITGA4	S428	1	0.0095	3D cluster residue NOT coupled to a single-residue hotspot
ITGA4	G431	2	0.0095	3D cluster residue NOT coupled to a single-residue hotspot
ITGA4	G451	1	0.0095	3D cluster residue NOT coupled to a single-residue hotspot
ITGA4	A452	1	0.0095	3D cluster residue NOT coupled to a single-residue hotspot
ITGA4	R454	3	0.0095	3D cluster residue NOT coupled to a single-residue hotspot
ITGA4	S455	1	0.0095	3D cluster residue NOT coupled to a single-residue hotspot
ITGA4	S457	2	0.0095	3D cluster residue NOT coupled to a single-residue hotspot
ITGA4	A458	1	0.0095	3D cluster residue NOT coupled to a single-residue hotspot
CAND1	F371	1	0.0095	3D cluster residue NOT coupled to a single-residue hotspot
CAND1	Y372	1	0.0095	3D cluster residue NOT coupled to a single-residue hotspot
CAND1	S376	1	0.0095	3D cluster residue NOT coupled to a single-residue hotspot
CAND1	A397	1	0.0095	3D cluster residue NOT coupled to a single-residue hotspot
CAND1	L399	1	0.0095	3D cluster residue NOT coupled to a single-residue hotspot
CAND1	L401	1	0.0095	3D cluster residue NOT coupled to a single-residue hotspot
CAND1	T405	1	0.0095	3D cluster residue NOT coupled to a single-residue hotspot
CAND1	R406	1	0.0095	3D cluster residue NOT coupled to a single-residue hotspot
ZNF98	H504	1	0.0098	3D cluster residue NOT coupled to a single-residue hotspot
MDGA2	P447	1	0.0098	3D cluster residue NOT coupled to a single-residue hotspot
MDGA2	E449	1	0.0098	3D cluster residue NOT coupled to a single-residue hotspot
MDGA2	S451	1	0.0098	3D cluster residue NOT coupled to a single-residue hotspot
MDGA2	G458	1	0.0098	3D cluster residue NOT coupled to a single-residue hotspot
MDGA2	T460	1	0.0098	3D cluster residue NOT coupled to a single-residue hotspot
TUBA3D	V181	2	0.0103	3D cluster residue NOT coupled to a single-residue hotspot
TUBA3D	V182	1	0.0103	3D cluster residue NOT coupled to a single-residue hotspot
TUBA3D	H393	1	0.0103	3D cluster residue NOT coupled to a single-residue hotspot
TUBA3D	D396	2	0.0103	3D cluster residue NOT coupled to a single-residue hotspot
TUBA3D	M398	1	0.0103	3D cluster residue NOT coupled to a single-residue hotspot
TUBA3D	Y399	1	0.0103	3D cluster residue NOT coupled to a single-residue hotspot
TUBA3D	R402	1	0.0103	3D cluster residue NOT coupled to a single-residue hotspot
TUBA3D	A403	1	0.0103	3D cluster residue NOT coupled to a single-residue hotspot
IGFBP3	S140	1	0.0103	3D cluster residue NOT coupled to a single-residue hotspot
IGFBP3	R144	2	0.0103	3D cluster residue NOT coupled to a single-residue hotspot
IGFBP3	A146	1	0.0103	3D cluster residue NOT coupled to a single-residue hotspot
IGFBP3	G147	1	0.0103	3D cluster residue NOT coupled to a single-residue hotspot
SMAD4	L57	1	0.0105	3D cluster residue NOT coupled to a single-residue hotspot
SMAD4	Y95	1	0.0105	3D cluster residue NOT coupled to a single-residue hotspot
SMAD4	A96	1	0.0105	3D cluster residue NOT coupled to a single-residue hotspot
SMAD4	W99	1	0.0105	3D cluster residue NOT coupled to a single-residue hotspot
SMAD4	R100	1	0.0105	3D cluster residue NOT coupled to a single-residue hotspot
CUL5	V185	1	0.0105	3D cluster residue NOT coupled to a single-residue hotspot
CUL5	N186	1	0.0105	3D cluster residue NOT coupled to a single-residue hotspot
CUL5	L187	1	0.0105	3D cluster residue NOT coupled to a single-residue hotspot
CUL5	C188	1	0.0105	3D cluster residue NOT coupled to a single-residue hotspot
CUL5	P191	1	0.0105	3D cluster residue NOT coupled to a single-residue hotspot
CUL5	E192	1	0.0105	3D cluster residue NOT coupled to a single-residue hotspot
CUL5	K194	1	0.0105	3D cluster residue NOT coupled to a single-residue hotspot
SIRT3	F192	1	0.0105	3D cluster residue NOT coupled to a single-residue hotspot
SIRT3	T255	1	0.0105	3D cluster residue NOT coupled to a single-residue hotspot
SIRT3	V286	1	0.0105	3D cluster residue NOT coupled to a single-residue hotspot
SIRT3	V287	1	0.0105	3D cluster residue NOT coupled to a single-residue hotspot
SIRT3	K288	1	0.0105	3D cluster residue NOT coupled to a single-residue hotspot
SIRT3	I291	1	0.0105	3D cluster residue NOT coupled to a single-residue hotspot
SIRT3	V292	1	0.0105	3D cluster residue NOT coupled to a single-residue hotspot
BRAF	L514	1	0.0106	3D cluster residue coupled to a single-residue hotspot
BRAF	H574	2	0.0106	3D cluster residue coupled to a single-residue hotspot
ANKLE2	W495	1	0.011	3D cluster residue NOT coupled to a single-residue hotspot
ANKLE2	E533	1	0.011	3D cluster residue NOT coupled to a single-residue hotspot
ANKLE2	D534	1	0.011	3D cluster residue NOT coupled to a single-residue hotspot
ANKLE2	R536	3	0.011	3D cluster residue NOT coupled to a single-residue hotspot
ANKLE2	K537	3	0.011	3D cluster residue NOT coupled to a single-residue hotspot
ANKLE2	Q614	1	0.011	3D cluster residue NOT coupled to a single-residue hotspot
IFIT1	S13	1	0.0112	3D cluster residue NOT coupled to a single-residue hotspot
IFIT1	V121	1	0.0112	3D cluster residue NOT coupled to a single-residue hotspot
IFIT1	P131	1	0.0112	3D cluster residue NOT coupled to a single-residue hotspot
IFIT1	R133	3	0.0112	3D cluster residue NOT coupled to a single-residue hotspot
IFIT1	R135	2	0.0112	3D cluster residue NOT coupled to a single-residue hotspot
RBP2	E18	2	0.0112	3D cluster residue NOT coupled to a single-residue hotspot
RBP2	M21	2	0.0112	3D cluster residue NOT coupled to a single-residue hotspot
RBP2	A23	2	0.0112	3D cluster residue NOT coupled to a single-residue hotspot
RBP2	I26	1	0.0112	3D cluster residue NOT coupled to a single-residue hotspot
RBP2	D27	1	0.0112	3D cluster residue NOT coupled to a single-residue hotspot
RBP2	F28	1	0.0112	3D cluster residue NOT coupled to a single-residue hotspot
GABPA	A41	1	0.0114	3D cluster residue NOT coupled to a single-residue hotspot
GABPA	I42	1	0.0114	3D cluster residue NOT coupled to a single-residue hotspot
GABPA	G49	1	0.0114	3D cluster residue NOT coupled to a single-residue hotspot
GABPA	L54	1	0.0114	3D cluster residue NOT coupled to a single-residue hotspot
GABPA	L81	1	0.0114	3D cluster residue NOT coupled to a single-residue hotspot
GABPA	G90	1	0.0114	3D cluster residue NOT coupled to a single-residue hotspot
GABPA	T91	2	0.0114	3D cluster residue NOT coupled to a single-residue hotspot
H2AFJ	R89	1	0.0114	3D cluster residue NOT coupled to a single-residue hotspot
H2AFJ	D91	1	0.0114	3D cluster residue NOT coupled to a single-residue hotspot
H2AFJ	E93	1	0.0114	3D cluster residue NOT coupled to a single-residue hotspot
H2AFJ	N95	1	0.0114	3D cluster residue NOT coupled to a single-residue hotspot
H2AFJ	L98	1	0.0114	3D cluster residue NOT coupled to a single-residue hotspot
VIM	E151	1	0.0117	3D cluster residue NOT coupled to a single-residue hotspot
VIM	E152	1	0.0117	3D cluster residue NOT coupled to a single-residue hotspot
VIM	E153	1	0.0117	3D cluster residue NOT coupled to a single-residue hotspot
VIM	E156	2	0.0117	3D cluster residue NOT coupled to a single-residue hotspot
VIM	Q160	1	0.0117	3D cluster residue NOT coupled to a single-residue hotspot
VIM	V161	1	0.0117	3D cluster residue NOT coupled to a single-residue hotspot
KIAA0586	H44	1	0.0117	3D cluster residue NOT coupled to a single-residue hotspot
KIAA0586	E51	1	0.0117	3D cluster residue NOT coupled to a single-residue hotspot
KIAA0586	T69	2	0.0117	3D cluster residue NOT coupled to a single-residue hotspot
KIAA0586	L73	1	0.0117	3D cluster residue NOT coupled to a single-residue hotspot
IL13RA2	P35	1	0.0118	3D cluster residue NOT coupled to a single-residue hotspot
IL13RA2	E68	1	0.0118	3D cluster residue NOT coupled to a single-residue hotspot
IL13RA2	H106	1	0.0118	3D cluster residue NOT coupled to a single-residue hotspot
IL13RA2	S121	1	0.0118	3D cluster residue NOT coupled to a single-residue hotspot
IL13RA2	S122	1	0.0118	3D cluster residue NOT coupled to a single-residue hotspot
IL13RA2	W123	1	0.0118	3D cluster residue NOT coupled to a single-residue hotspot
IL13RA2	A124	1	0.0118	3D cluster residue NOT coupled to a single-residue hotspot
ACOT4	P310	3	0.0119	3D cluster residue NOT coupled to a single-residue hotspot
ACOT4	E312	3	0.0119	3D cluster residue NOT coupled to a single-residue hotspot
ACOT4	R341	2	0.0119	3D cluster residue NOT coupled to a single-residue hotspot
ACOT4	Q343	1	0.0119	3D cluster residue NOT coupled to a single-residue hotspot
SOX6	E104	1	0.012	3D cluster residue NOT coupled to a single-residue hotspot
SOX6	R122	4	0.012	3D cluster residue NOT coupled to a single-residue hotspot
SOX6	R123	3	0.012	3D cluster residue NOT coupled to a single-residue hotspot
SOX6	L549	1	0.012	3D cluster residue NOT coupled to a single-residue hotspot
SOX6	Q552	1	0.012	3D cluster residue NOT coupled to a single-residue hotspot
SOX6	E140	1	0.012	3D cluster residue NOT coupled to a single-residue hotspot
SOX6	R144	1	0.012	3D cluster residue NOT coupled to a single-residue hotspot
FGG	V293	2	0.0121	3D cluster residue NOT coupled to a single-residue hotspot
FGG	L302	1	0.0121	3D cluster residue NOT coupled to a single-residue hotspot
FGG	T303	1	0.0121	3D cluster residue NOT coupled to a single-residue hotspot
FGG	M336	1	0.0121	3D cluster residue NOT coupled to a single-residue hotspot
MASP1	G298	1	0.0123	3D cluster residue NOT coupled to a single-residue hotspot
MASP1	E300	3	0.0123	3D cluster residue NOT coupled to a single-residue hotspot
MASP1	K318	1	0.0123	3D cluster residue NOT coupled to a single-residue hotspot
MASP1	F321	1	0.0123	3D cluster residue NOT coupled to a single-residue hotspot
MASP1	T354	1	0.0123	3D cluster residue NOT coupled to a single-residue hotspot
CTPS1	E228	2	0.0123	3D cluster residue NOT coupled to a single-residue hotspot
CTPS1	E237	1	0.0123	3D cluster residue NOT coupled to a single-residue hotspot
CTPS1	P238	1	0.0123	3D cluster residue NOT coupled to a single-residue hotspot
CTPS1	E239	1	0.0123	3D cluster residue NOT coupled to a single-residue hotspot
CTPS1	S300	1	0.0123	3D cluster residue NOT coupled to a single-residue hotspot
CTPS1	L303	1	0.0123	3D cluster residue NOT coupled to a single-residue hotspot
THADA	I519	1	0.0125	3D cluster residue NOT coupled to a single-residue hotspot
THADA	D520	1	0.0125	3D cluster residue NOT coupled to a single-residue hotspot
THADA	E524	2	0.0125	3D cluster residue NOT coupled to a single-residue hotspot
THADA	V527	1	0.0125	3D cluster residue NOT coupled to a single-residue hotspot
THADA	Y563	1	0.0125	3D cluster residue NOT coupled to a single-residue hotspot
CDKN2C	R39	1	0.0127	3D cluster residue NOT coupled to a single-residue hotspot
CDKN2C	Q43	1	0.0127	3D cluster residue NOT coupled to a single-residue hotspot
CDKN2C	D64	1	0.0127	3D cluster residue NOT coupled to a single-residue hotspot
CDKN2C	K66	1	0.0127	3D cluster residue NOT coupled to a single-residue hotspot
CDKN2C	D67	1	0.0127	3D cluster residue NOT coupled to a single-residue hotspot
CDKN2C	T69	1	0.0127	3D cluster residue NOT coupled to a single-residue hotspot
CDKN2C	A72	1	0.0127	3D cluster residue NOT coupled to a single-residue hotspot
CDKN2C	E99	1	0.0127	3D cluster residue NOT coupled to a single-residue hotspot
SRP9	A25	1	0.0127	3D cluster residue NOT coupled to a single-residue hotspot
SRP9	R26	1	0.0127	3D cluster residue NOT coupled to a single-residue hotspot
SRP9	D44	1	0.0127	3D cluster residue NOT coupled to a single-residue hotspot
HBA2	P115	1	0.0128	3D cluster residue NOT coupled to a single-residue hotspot
HBA2	H123	1	0.0128	3D cluster residue NOT coupled to a single-residue hotspot
HBA2	S125	1	0.0128	3D cluster residue NOT coupled to a single-residue hotspot
HBA2	L126	1	0.0128	3D cluster residue NOT coupled to a single-residue hotspot
HBA2	D127	1	0.0128	3D cluster residue NOT coupled to a single-residue hotspot
RGPD3	N1670	1	0.0129	3D cluster residue NOT coupled to a single-residue hotspot
RGPD3	G1671	1	0.0129	3D cluster residue NOT coupled to a single-residue hotspot
RGPD3	R1674	1	0.0129	3D cluster residue NOT coupled to a single-residue hotspot
RGPD3	E1675	2	0.0129	3D cluster residue NOT coupled to a single-residue hotspot
RGPD3	T1679	1	0.0129	3D cluster residue NOT coupled to a single-residue hotspot
RNF111	R957	1	0.013	3D cluster residue NOT coupled to a single-residue hotspot
RNF111	L958	1	0.013	3D cluster residue NOT coupled to a single-residue hotspot
RNF111	H962	2	0.013	3D cluster residue NOT coupled to a single-residue hotspot
RNF111	L963	1	0.013	3D cluster residue NOT coupled to a single-residue hotspot
RNF111	V969	1	0.013	3D cluster residue NOT coupled to a single-residue hotspot
RNF111	C942	1	0.013	3D cluster residue NOT coupled to a single-residue hotspot
CALM1	I64	1	0.0132	3D cluster residue NOT coupled to a single-residue hotspot
CALM1	D65	1	0.0132	3D cluster residue NOT coupled to a single-residue hotspot
CALM1	P67	1	0.0132	3D cluster residue NOT coupled to a single-residue hotspot
CALM1	L70	2	0.0132	3D cluster residue NOT coupled to a single-residue hotspot
CALM1	M73	1	0.0132	3D cluster residue NOT coupled to a single-residue hotspot
CALM1	D81	1	0.0132	3D cluster residue NOT coupled to a single-residue hotspot
CALM1	E83	1	0.0132	3D cluster residue NOT coupled to a single-residue hotspot
HDAC8	M40	1	0.0132	3D cluster residue NOT coupled to a single-residue hotspot
HDAC8	L44	1	0.0132	3D cluster residue NOT coupled to a single-residue hotspot
HDAC8	A49	1	0.0132	3D cluster residue NOT coupled to a single-residue hotspot
HDAC8	R313	1	0.0132	3D cluster residue NOT coupled to a single-residue hotspot
HDAC8	P332	1	0.0132	3D cluster residue NOT coupled to a single-residue hotspot
HDAC8	H334	1	0.0132	3D cluster residue NOT coupled to a single-residue hotspot
HDAC8	F336	1	0.0132	3D cluster residue NOT coupled to a single-residue hotspot
KPNB1	R54	1	0.0132	3D cluster residue NOT coupled to a single-residue hotspot
KPNB1	L99	1	0.0132	3D cluster residue NOT coupled to a single-residue hotspot
KPNB1	E102	2	0.0132	3D cluster residue NOT coupled to a single-residue hotspot
KPNB1	Y104	1	0.0132	3D cluster residue NOT coupled to a single-residue hotspot
KPNB1	A109	1	0.0132	3D cluster residue NOT coupled to a single-residue hotspot
SUPT5H	R813	1	0.0134	3D cluster residue NOT coupled to a single-residue hotspot
SUPT5H	A816	1	0.0134	3D cluster residue NOT coupled to a single-residue hotspot
SUPT5H	Q817	2	0.0134	3D cluster residue NOT coupled to a single-residue hotspot
SUPT5H	G819	1	0.0134	3D cluster residue NOT coupled to a single-residue hotspot
PIK3CA	R38	14	0.0136	Single-residue hotspot
PIK3CA	E39	5	0.0136	3D cluster residue coupled to a single-residue hotspot
PIK3CA	R88	40	0.0136	Single-residue hotspot
PIK3CA	C90	4	0.0136	3D cluster residue coupled to a single-residue hotspot
PIK3CA	R93	15	0.0136	3D cluster residue coupled to a single-residue hotspot
KRAS	D92	1	0.0137	3D cluster residue coupled to a single-residue hotspot
PUM1	A1095	1	0.0138	3D cluster residue NOT coupled to a single-residue hotspot
PUM1	V1096	1	0.0138	3D cluster residue NOT coupled to a single-residue hotspot
PUM1	D1099	1	0.0138	3D cluster residue NOT coupled to a single-residue hotspot
PUM1	E1100	1	0.0138	3D cluster residue NOT coupled to a single-residue hotspot
PUM1	C1102	1	0.0138	3D cluster residue NOT coupled to a single-residue hotspot
PUM1	M1104	1	0.0138	3D cluster residue NOT coupled to a single-residue hotspot
MAPK1	E81	2	0.014	3D cluster residue coupled to a single-residue hotspot
MAPK1	R135	1	0.014	3D cluster residue coupled to a single-residue hotspot
MAPK1	G136	1	0.014	3D cluster residue coupled to a single-residue hotspot
MAPK1	D321	3	0.014	3D cluster residue coupled to a single-residue hotspot
MAPK1	E322	15	0.014	Single-residue hotspot
ATP1A3	R340	1	0.014	3D cluster residue NOT coupled to a single-residue hotspot
ATP1A3	M341	1	0.014	3D cluster residue NOT coupled to a single-residue hotspot
ATP1A3	R343	1	0.014	3D cluster residue NOT coupled to a single-residue hotspot
ATP1A3	K344	2	0.014	3D cluster residue NOT coupled to a single-residue hotspot
ATP1A3	N345	1	0.014	3D cluster residue NOT coupled to a single-residue hotspot
ATP1A3	D742	1	0.014	3D cluster residue NOT coupled to a single-residue hotspot
ATP1A3	N744	1	0.014	3D cluster residue NOT coupled to a single-residue hotspot
NRAS	G12	36	0.0141	Single-residue hotspot
NRAS	G13	22	0.0141	Single-residue hotspot
NRAS	P34	1	0.0141	3D cluster residue coupled to a single-residue hotspot
NRAS	G60	1	0.0141	3D cluster residue coupled to a single-residue hotspot
NRAS	Q61	230	0.0141	Single-residue hotspot
NRAS	Y64	1	0.0141	3D cluster residue coupled to a single-residue hotspot
CARM1	D190	1	0.0141	3D cluster residue NOT coupled to a single-residue hotspot
CARM1	A202	13	0.0141	3D cluster residue NOT coupled to a single-residue hotspot
CARM1	A203	2	0.0141	3D cluster residue NOT coupled to a single-residue hotspot
CARM1	R208	1	0.0141	3D cluster residue NOT coupled to a single-residue hotspot
CARM1	I210	1	0.0141	3D cluster residue NOT coupled to a single-residue hotspot
CR1	L49	1	0.0141	3D cluster residue NOT coupled to a single-residue hotspot
CR1	A52	1	0.0141	3D cluster residue NOT coupled to a single-residue hotspot
CR1	C73	1	0.0141	3D cluster residue NOT coupled to a single-residue hotspot
CR1	R74	2	0.0141	3D cluster residue NOT coupled to a single-residue hotspot
CR1	G79	1	0.0141	3D cluster residue NOT coupled to a single-residue hotspot
CR1	P81	1	0.0141	3D cluster residue NOT coupled to a single-residue hotspot
CR1	C99	1	0.0141	3D cluster residue NOT coupled to a single-residue hotspot
CR1	R101	2	0.0141	3D cluster residue NOT coupled to a single-residue hotspot
UQCRFS1	E153	2	0.0141	3D cluster residue NOT coupled to a single-residue hotspot
UQCRFS1	V176	1	0.0141	3D cluster residue NOT coupled to a single-residue hotspot
UQCRFS1	F265	1	0.0141	3D cluster residue NOT coupled to a single-residue hotspot
UQCRFS1	M270	1	0.0141	3D cluster residue NOT coupled to a single-residue hotspot
UQCRFS1	V271	1	0.0141	3D cluster residue NOT coupled to a single-residue hotspot
UQCRFS1	I272	1	0.0141	3D cluster residue NOT coupled to a single-residue hotspot
PIK3R1	D569	1	0.0142	3D cluster residue coupled to a single-residue hotspot
PIK3R1	Y452	4	0.0142	3D cluster residue NOT coupled to a single-residue hotspot
PIK3R1	K459	1	0.0142	3D cluster residue coupled to a single-residue hotspot
PIK3R1	L570	1	0.0142	3D cluster residue coupled to a single-residue hotspot
PIK3R1	Q572	1	0.0142	3D cluster residue coupled to a single-residue hotspot
PIK3R1	L573	3	0.0142	3D cluster residue coupled to a single-residue hotspot
PIK3R1	R574	3	0.0142	3D cluster residue coupled to a single-residue hotspot
PIK3R1	T576	1	0.0142	3D cluster residue NOT coupled to a single-residue hotspot
PIK3R1	R577	1	0.0142	3D cluster residue NOT coupled to a single-residue hotspot
FHL5	K53	1	0.0142	3D cluster residue NOT coupled to a single-residue hotspot
FHL5	H63	1	0.0142	3D cluster residue NOT coupled to a single-residue hotspot
FHL5	A83	3	0.0142	3D cluster residue NOT coupled to a single-residue hotspot
FHL5	K84	1	0.0142	3D cluster residue NOT coupled to a single-residue hotspot
FHL5	R87	3	0.0142	3D cluster residue NOT coupled to a single-residue hotspot
FHL5	C93	1	0.0142	3D cluster residue NOT coupled to a single-residue hotspot
FHL5	R114	3	0.0142	3D cluster residue NOT coupled to a single-residue hotspot
FHL5	M116	1	0.0142	3D cluster residue NOT coupled to a single-residue hotspot
TP53I3	G141	1	0.0144	3D cluster residue NOT coupled to a single-residue hotspot
TP53I3	D142	1	0.0144	3D cluster residue NOT coupled to a single-residue hotspot
TP53I3	R162	2	0.0144	3D cluster residue NOT coupled to a single-residue hotspot
TP53I3	G165	1	0.0144	3D cluster residue NOT coupled to a single-residue hotspot
TP53I3	A166	1	0.0144	3D cluster residue NOT coupled to a single-residue hotspot
ITPR2	G12	1	0.0144	3D cluster residue NOT coupled to a single-residue hotspot
ITPR2	D13	1	0.0144	3D cluster residue NOT coupled to a single-residue hotspot
ITPR2	I14	1	0.0144	3D cluster residue NOT coupled to a single-residue hotspot
ITPR2	S16	1	0.0144	3D cluster residue NOT coupled to a single-residue hotspot
SETBP1	K939	2	0.0147	3D cluster residue NOT coupled to a single-residue hotspot
SETBP1	R942	2	0.0147	3D cluster residue NOT coupled to a single-residue hotspot
SETBP1	S944	2	0.0147	3D cluster residue NOT coupled to a single-residue hotspot
SETBP1	R948	3	0.0147	3D cluster residue NOT coupled to a single-residue hotspot
ERBB2IP	E463	2	0.0147	3D cluster residue NOT coupled to a single-residue hotspot
ERBB2IP	D465	2	0.0147	3D cluster residue NOT coupled to a single-residue hotspot
ERBB2IP	E466	2	0.0147	3D cluster residue NOT coupled to a single-residue hotspot
HIC2	H551	1	0.0148	3D cluster residue NOT coupled to a single-residue hotspot
HIC2	F561	1	0.0148	3D cluster residue NOT coupled to a single-residue hotspot
HIC2	A562	1	0.0148	3D cluster residue NOT coupled to a single-residue hotspot
HIC2	D564	1	0.0148	3D cluster residue NOT coupled to a single-residue hotspot
HIC2	G567	1	0.0148	3D cluster residue NOT coupled to a single-residue hotspot
HIC2	R569	1	0.0148	3D cluster residue NOT coupled to a single-residue hotspot
KRAS	D33	1	0.0154	3D cluster residue coupled to a single-residue hotspot
KRAS	I36	3	0.0154	3D cluster residue coupled to a single-residue hotspot
TUBB2B	A9	1	0.0154	3D cluster residue NOT coupled to a single-residue hotspot
TUBB2B	C12	1	0.0154	3D cluster residue NOT coupled to a single-residue hotspot
TUBB2B	G13	1	0.0154	3D cluster residue NOT coupled to a single-residue hotspot
TUBB2B	N14	1	0.0154	3D cluster residue NOT coupled to a single-residue hotspot
TUBB2B	V169	1	0.0154	3D cluster residue NOT coupled to a single-residue hotspot
EP300	P1452	3	0.0159	3D cluster residue coupled to a single-residue hotspot
EP300	Q1455	2	0.0159	3D cluster residue coupled to a single-residue hotspot
EP300	S1642	1	0.0159	3D cluster residue coupled to a single-residue hotspot
ITGA4	V459	1	0.0159	3D cluster residue NOT coupled to a single-residue hotspot
MGAT1	A186	2	0.016	3D cluster residue NOT coupled to a single-residue hotspot
MGAT1	R187	2	0.016	3D cluster residue NOT coupled to a single-residue hotspot
MGAT1	R190	1	0.016	3D cluster residue NOT coupled to a single-residue hotspot
MGAT1	A192	1	0.016	3D cluster residue NOT coupled to a single-residue hotspot
MGAT1	W276	1	0.016	3D cluster residue NOT coupled to a single-residue hotspot
MGAT1	P281	1	0.016	3D cluster residue NOT coupled to a single-residue hotspot
MGAT1	W283	1	0.016	3D cluster residue NOT coupled to a single-residue hotspot
EGFR	R252	8	0.0161	3D cluster residue coupled to a single-residue hotspot
EGFR	F254	1	0.0161	3D cluster residue coupled to a single-residue hotspot
EGFR	D256	2	0.0161	3D cluster residue coupled to a single-residue hotspot
EGFR	K261	1	0.0161	3D cluster residue coupled to a single-residue hotspot
EGFR	T263	2	0.0161	3D cluster residue coupled to a single-residue hotspot
EGFR	C264	1	0.0161	3D cluster residue coupled to a single-residue hotspot
EGFR	A289	28	0.0161	Single-residue hotspot
RQCD1	L82	1	0.0161	3D cluster residue coupled to a single-residue hotspot
RQCD1	S87	6	0.0161	Single-residue hotspot
RQCD1	N88	2	0.0161	3D cluster residue coupled to a single-residue hotspot
RQCD1	P131	14	0.0161	Single-residue hotspot
ACLY	I6	1	0.0162	3D cluster residue NOT coupled to a single-residue hotspot
ACLY	S7	1	0.0162	3D cluster residue NOT coupled to a single-residue hotspot
ACLY	E8	2	0.0162	3D cluster residue NOT coupled to a single-residue hotspot
ACLY	T10	2	0.0162	3D cluster residue NOT coupled to a single-residue hotspot
ACLY	P239	1	0.0162	3D cluster residue NOT coupled to a single-residue hotspot
EEF1A1	T24	1	0.0162	3D cluster residue NOT coupled to a single-residue hotspot
EEF1A1	G25	1	0.0162	3D cluster residue NOT coupled to a single-residue hotspot
EEF1A1	L27	1	0.0162	3D cluster residue NOT coupled to a single-residue hotspot
EEF1A1	I28	1	0.0162	3D cluster residue NOT coupled to a single-residue hotspot
EEF1A1	Y29	1	0.0162	3D cluster residue NOT coupled to a single-residue hotspot
EEF1A1	I34	1	0.0162	3D cluster residue NOT coupled to a single-residue hotspot
PTPN11	L262	1	0.0163	3D cluster residue coupled to a single-residue hotspot
NOTCH1	A2019	1	0.0164	3D cluster residue NOT coupled to a single-residue hotspot
NOTCH1	D2020	1	0.0164	3D cluster residue NOT coupled to a single-residue hotspot
NOTCH1	V2021	1	0.0164	3D cluster residue NOT coupled to a single-residue hotspot
NOTCH1	A2023	1	0.0164	3D cluster residue NOT coupled to a single-residue hotspot
NOTCH1	S2030	1	0.0164	3D cluster residue NOT coupled to a single-residue hotspot
NOTCH1	L2047	1	0.0164	3D cluster residue NOT coupled to a single-residue hotspot
NOTCH1	G2051	1	0.0164	3D cluster residue NOT coupled to a single-residue hotspot
SPOP	R121	3	0.0166	3D cluster residue coupled to a single-residue hotspot
C10ORF71	Q88	2	0.0168	3D cluster residue NOT coupled to a single-residue hotspot
C10ORF71	S93	1	0.0168	3D cluster residue NOT coupled to a single-residue hotspot
C10ORF71	W95	1	0.0168	3D cluster residue NOT coupled to a single-residue hotspot
C10ORF71	A96	3	0.0168	3D cluster residue NOT coupled to a single-residue hotspot
C10ORF71	A97	1	0.0168	3D cluster residue NOT coupled to a single-residue hotspot
C10ORF71	Q123	1	0.0168	3D cluster residue NOT coupled to a single-residue hotspot
HIST1H2BC	F71	1	0.0169	3D cluster residue NOT coupled to a single-residue hotspot
HIST1H2BC	E72	2	0.0169	3D cluster residue NOT coupled to a single-residue hotspot
HIST1H2BC	I74	1	0.0169	3D cluster residue NOT coupled to a single-residue hotspot
HIST1H2BC	E77	2	0.0169	3D cluster residue NOT coupled to a single-residue hotspot
HIST1H2BC	A78	1	0.0169	3D cluster residue NOT coupled to a single-residue hotspot
HIST1H2BC	S79	2	0.0169	3D cluster residue NOT coupled to a single-residue hotspot
HIST1H2BC	A98	1	0.0169	3D cluster residue NOT coupled to a single-residue hotspot
HIST1H2BC	L103	1	0.0169	3D cluster residue NOT coupled to a single-residue hotspot
NFE2L2	D77	2	0.017	3D cluster residue coupled to a single-residue hotspot
NFE2L2	E79	18	0.017	Single-residue hotspot
NFE2L2	T80	9	0.017	Single-residue hotspot
NFE2L2	G81	10	0.017	Single-residue hotspot
NFE2L2	E82	11	0.017	Single-residue hotspot
RHOA	I23	1	0.0171	3D cluster residue coupled to a single-residue hotspot
FMNL3	R280	2	0.0173	3D cluster residue NOT coupled to a single-residue hotspot
FMNL3	G281	1	0.0173	3D cluster residue NOT coupled to a single-residue hotspot
FMNL3	G282	1	0.0173	3D cluster residue NOT coupled to a single-residue hotspot
FMNL3	E284	1	0.0173	3D cluster residue NOT coupled to a single-residue hotspot
FMNL3	L287	2	0.0173	3D cluster residue NOT coupled to a single-residue hotspot
FMNL3	A288	1	0.0173	3D cluster residue NOT coupled to a single-residue hotspot
CD300C	S38	1	0.0177	3D cluster residue NOT coupled to a single-residue hotspot
TTK	D566	1	0.0178	3D cluster residue NOT coupled to a single-residue hotspot
TTK	E571	4	0.0178	3D cluster residue NOT coupled to a single-residue hotspot
TTK	A573	1	0.0178	3D cluster residue NOT coupled to a single-residue hotspot
TTK	L575	2	0.0178	3D cluster residue NOT coupled to a single-residue hotspot
TTK	G666	2	0.0178	3D cluster residue NOT coupled to a single-residue hotspot
TTK	A668	1	0.0178	3D cluster residue NOT coupled to a single-residue hotspot
NEBL	E417	3	0.0178	3D cluster residue NOT coupled to a single-residue hotspot
NEBL	I420	1	0.0178	3D cluster residue NOT coupled to a single-residue hotspot
NEBL	K421	1	0.0178	3D cluster residue NOT coupled to a single-residue hotspot
NEBL	G422	1	0.0178	3D cluster residue NOT coupled to a single-residue hotspot
NEBL	K423	1	0.0178	3D cluster residue NOT coupled to a single-residue hotspot
NEBL	G424	1	0.0178	3D cluster residue NOT coupled to a single-residue hotspot
NEBL	L427	1	0.0178	3D cluster residue NOT coupled to a single-residue hotspot
GCSH	R51	2	0.0181	3D cluster residue NOT coupled to a single-residue hotspot
GCSH	K52	1	0.0181	3D cluster residue NOT coupled to a single-residue hotspot
GCSH	H57	1	0.0181	3D cluster residue NOT coupled to a single-residue hotspot
GCSH	E58	2	0.0181	3D cluster residue NOT coupled to a single-residue hotspot
GCSH	W59	1	0.0181	3D cluster residue NOT coupled to a single-residue hotspot
HIST1H2BL	I74	1	0.0182	3D cluster residue NOT coupled to a single-residue hotspot
HIST1H2BL	A78	1	0.0182	3D cluster residue NOT coupled to a single-residue hotspot
HIST1H2BL	I90	1	0.0182	3D cluster residue NOT coupled to a single-residue hotspot
HIST1H2BL	T91	1	0.0182	3D cluster residue NOT coupled to a single-residue hotspot
HIST1H2BL	R93	1	0.0182	3D cluster residue NOT coupled to a single-residue hotspot
HIST1H2BL	I95	1	0.0182	3D cluster residue NOT coupled to a single-residue hotspot
HIST1H2BL	R100	1	0.0182	3D cluster residue NOT coupled to a single-residue hotspot
FLNA	T938	1	0.0184	3D cluster residue NOT coupled to a single-residue hotspot
FLNA	G946	1	0.0184	3D cluster residue NOT coupled to a single-residue hotspot
FLNA	V947	1	0.0184	3D cluster residue NOT coupled to a single-residue hotspot
FLNA	T950	1	0.0184	3D cluster residue NOT coupled to a single-residue hotspot
FLNA	D954	1	0.0184	3D cluster residue NOT coupled to a single-residue hotspot
MNDA	K6	1	0.019	3D cluster residue NOT coupled to a single-residue hotspot
MNDA	K7	2	0.019	3D cluster residue NOT coupled to a single-residue hotspot
MNDA	L9	3	0.019	3D cluster residue NOT coupled to a single-residue hotspot
MNDA	K12	1	0.019	3D cluster residue NOT coupled to a single-residue hotspot
MNDA	G13	1	0.019	3D cluster residue NOT coupled to a single-residue hotspot
MNDA	F14	1	0.019	3D cluster residue NOT coupled to a single-residue hotspot
MNDA	E15	1	0.019	3D cluster residue NOT coupled to a single-residue hotspot
MNDA	D50	2	0.019	3D cluster residue NOT coupled to a single-residue hotspot
MNDA	M52	1	0.019	3D cluster residue NOT coupled to a single-residue hotspot
MNDA	E53	1	0.019	3D cluster residue NOT coupled to a single-residue hotspot
MNDA	L62	1	0.019	3D cluster residue NOT coupled to a single-residue hotspot
MNDA	L65	2	0.019	3D cluster residue NOT coupled to a single-residue hotspot
CREBBP	S1778	1	0.019	3D cluster residue NOT coupled to a single-residue hotspot
CREBBP	A1782	2	0.019	3D cluster residue NOT coupled to a single-residue hotspot
CREBBP	R1786	1	0.019	3D cluster residue NOT coupled to a single-residue hotspot
CREBBP	C1795	1	0.019	3D cluster residue NOT coupled to a single-residue hotspot
CREBBP	V1802	1	0.019	3D cluster residue NOT coupled to a single-residue hotspot
PRPF31	R288	2	0.0191	3D cluster residue NOT coupled to a single-residue hotspot
PRPF31	R289	2	0.0191	3D cluster residue NOT coupled to a single-residue hotspot
PRPF31	R293	1	0.0191	3D cluster residue NOT coupled to a single-residue hotspot
PRPF31	V295	1	0.0191	3D cluster residue NOT coupled to a single-residue hotspot
PRPF31	A297	1	0.0191	3D cluster residue NOT coupled to a single-residue hotspot
PRPF31	K298	1	0.0191	3D cluster residue NOT coupled to a single-residue hotspot
NRAS	A83	1	0.0193	3D cluster residue coupled to a single-residue hotspot
IQUB	V133	1	0.0194	3D cluster residue NOT coupled to a single-residue hotspot
IQUB	V135	2	0.0194	3D cluster residue NOT coupled to a single-residue hotspot
IQUB	V136	2	0.0194	3D cluster residue NOT coupled to a single-residue hotspot
IQUB	E143	2	0.0194	3D cluster residue NOT coupled to a single-residue hotspot
IQUB	V145	1	0.0194	3D cluster residue NOT coupled to a single-residue hotspot
IQUB	E201	1	0.0194	3D cluster residue NOT coupled to a single-residue hotspot
IQUB	G141	1	0.0194	3D cluster residue NOT coupled to a single-residue hotspot
IQUB	D220	1	0.0194	3D cluster residue NOT coupled to a single-residue hotspot
ZNF777	R541	1	0.0195	3D cluster residue NOT coupled to a single-residue hotspot
ZNF777	G542	1	0.0195	3D cluster residue NOT coupled to a single-residue hotspot
ZNF777	R566	2	0.0195	3D cluster residue NOT coupled to a single-residue hotspot
ZNF777	H568	1	0.0195	3D cluster residue NOT coupled to a single-residue hotspot
ZNF777	R584	2	0.0195	3D cluster residue NOT coupled to a single-residue hotspot
CNTN2	G391	1	0.0196	3D cluster residue NOT coupled to a single-residue hotspot
CNTN2	A406	1	0.0196	3D cluster residue NOT coupled to a single-residue hotspot
CNTN2	A408	1	0.0196	3D cluster residue NOT coupled to a single-residue hotspot
CNTN2	E409	1	0.0196	3D cluster residue NOT coupled to a single-residue hotspot
THBS2	A685	2	0.0205	3D cluster residue NOT coupled to a single-residue hotspot
THBS2	E693	1	0.0205	3D cluster residue NOT coupled to a single-residue hotspot
THBS2	D696	2	0.0205	3D cluster residue NOT coupled to a single-residue hotspot
THBS2	D698	1	0.0205	3D cluster residue NOT coupled to a single-residue hotspot
THBS2	G699	3	0.0205	3D cluster residue NOT coupled to a single-residue hotspot
THBS2	W700	1	0.0205	3D cluster residue NOT coupled to a single-residue hotspot
THBS2	D718	1	0.0205	3D cluster residue NOT coupled to a single-residue hotspot
THBS2	S726	1	0.0205	3D cluster residue NOT coupled to a single-residue hotspot
THBS2	C680	1	0.0205	3D cluster residue NOT coupled to a single-residue hotspot
THBS2	G683	1	0.0205	3D cluster residue NOT coupled to a single-residue hotspot
THBS2	D687	1	0.0205	3D cluster residue NOT coupled to a single-residue hotspot
THBS2	G692	1	0.0205	3D cluster residue NOT coupled to a single-residue hotspot
THBS2	L723	2	0.0205	3D cluster residue NOT coupled to a single-residue hotspot
THBS2	D1164	1	0.0205	3D cluster residue NOT coupled to a single-residue hotspot
NUF2	R19	2	0.021	3D cluster residue NOT coupled to a single-residue hotspot
NUF2	L23	1	0.021	3D cluster residue NOT coupled to a single-residue hotspot
NUF2	D27	1	0.021	3D cluster residue NOT coupled to a single-residue hotspot
NUF2	G28	2	0.021	3D cluster residue NOT coupled to a single-residue hotspot
NUF2	M47	1	0.021	3D cluster residue NOT coupled to a single-residue hotspot
NUF2	R51	1	0.021	3D cluster residue NOT coupled to a single-residue hotspot
TDRD7	V237	1	0.0211	3D cluster residue NOT coupled to a single-residue hotspot
TDRD7	Q238	1	0.0211	3D cluster residue NOT coupled to a single-residue hotspot
TDRD7	N239	1	0.0211	3D cluster residue NOT coupled to a single-residue hotspot
TDRD7	R240	1	0.0211	3D cluster residue NOT coupled to a single-residue hotspot
TDRD7	W280	1	0.0211	3D cluster residue NOT coupled to a single-residue hotspot
CFH	E23	1	0.0214	3D cluster residue NOT coupled to a single-residue hotspot
CFH	L24	1	0.0214	3D cluster residue NOT coupled to a single-residue hotspot
CFH	P25	1	0.0214	3D cluster residue NOT coupled to a single-residue hotspot
CFH	P26	1	0.0214	3D cluster residue NOT coupled to a single-residue hotspot
CFH	Q47	2	0.0214	3D cluster residue NOT coupled to a single-residue hotspot
CFH	A48	1	0.0214	3D cluster residue NOT coupled to a single-residue hotspot
CFH	V65	1	0.0214	3D cluster residue NOT coupled to a single-residue hotspot
CFH	G69	2	0.0214	3D cluster residue NOT coupled to a single-residue hotspot
CFH	E70	1	0.0214	3D cluster residue NOT coupled to a single-residue hotspot
CFH	W71	1	0.0214	3D cluster residue NOT coupled to a single-residue hotspot
CFH	V72	1	0.0214	3D cluster residue NOT coupled to a single-residue hotspot
PCDHB13	H512	1	0.0216	3D cluster residue NOT coupled to a single-residue hotspot
PCDHB13	A515	1	0.0216	3D cluster residue NOT coupled to a single-residue hotspot
PCDHB13	L519	1	0.0216	3D cluster residue NOT coupled to a single-residue hotspot
PCDHB13	R530	5	0.0216	3D cluster residue NOT coupled to a single-residue hotspot
PCDHB13	S534	1	0.0216	3D cluster residue NOT coupled to a single-residue hotspot
PCDHB13	D535	1	0.0216	3D cluster residue NOT coupled to a single-residue hotspot
PCDHB13	G537	1	0.0216	3D cluster residue NOT coupled to a single-residue hotspot
PCDHB13	S538	1	0.0216	3D cluster residue NOT coupled to a single-residue hotspot
PCDHB13	P539	1	0.0216	3D cluster residue NOT coupled to a single-residue hotspot
ZNF443	C314	1	0.0216	3D cluster residue NOT coupled to a single-residue hotspot
ZNF443	G315	1	0.0216	3D cluster residue NOT coupled to a single-residue hotspot
ZNF443	S319	1	0.0216	3D cluster residue NOT coupled to a single-residue hotspot
ZNF443	S321	1	0.0216	3D cluster residue NOT coupled to a single-residue hotspot
ZNF443	S323	2	0.0216	3D cluster residue NOT coupled to a single-residue hotspot
CLTCL1	V478	1	0.0216	3D cluster residue NOT coupled to a single-residue hotspot
CLTCL1	L480	1	0.0216	3D cluster residue NOT coupled to a single-residue hotspot
CLTCL1	R481	3	0.0216	3D cluster residue NOT coupled to a single-residue hotspot
PTPN1	L83	1	0.0217	3D cluster residue NOT coupled to a single-residue hotspot
PTPN1	A217	1	0.0217	3D cluster residue NOT coupled to a single-residue hotspot
PTPN1	I219	1	0.0217	3D cluster residue NOT coupled to a single-residue hotspot
PTPN1	G220	1	0.0217	3D cluster residue NOT coupled to a single-residue hotspot
PTPN1	R257	1	0.0217	3D cluster residue NOT coupled to a single-residue hotspot
PTPN1	M258	1	0.0217	3D cluster residue NOT coupled to a single-residue hotspot
VHL	S80	3	0.0219	3D cluster residue coupled to a single-residue hotspot
VHL	R82	1	0.0219	3D cluster residue NOT coupled to a single-residue hotspot
VHL	R120	1	0.0219	3D cluster residue NOT coupled to a single-residue hotspot
VHL	D121	3	0.0219	3D cluster residue NOT coupled to a single-residue hotspot
VHL	G127	2	0.0219	3D cluster residue NOT coupled to a single-residue hotspot
VHL	L128	3	0.0219	3D cluster residue coupled to a single-residue hotspot
VHL	L129	1	0.0219	3D cluster residue coupled to a single-residue hotspot
VHL	V130	2	0.0219	3D cluster residue coupled to a single-residue hotspot
VHL	T133	1	0.0219	3D cluster residue NOT coupled to a single-residue hotspot
VHL	I151	4	0.0219	3D cluster residue coupled to a single-residue hotspot
VHL	L153	2	0.0219	3D cluster residue coupled to a single-residue hotspot
GOLGA2	L29	1	0.022	3D cluster residue NOT coupled to a single-residue hotspot
GOLGA2	A44	1	0.022	3D cluster residue NOT coupled to a single-residue hotspot
GOLGA2	K46	1	0.022	3D cluster residue NOT coupled to a single-residue hotspot
GOLGA2	K47	1	0.022	3D cluster residue NOT coupled to a single-residue hotspot
GOLGA2	K48	2	0.022	3D cluster residue NOT coupled to a single-residue hotspot
PTEN	V45	1	0.0223	3D cluster residue NOT coupled to a single-residue hotspot
CYP2A6	R148	1	0.0223	3D cluster residue NOT coupled to a single-residue hotspot
CYP2A6	I149	1	0.0223	3D cluster residue NOT coupled to a single-residue hotspot
CYP2A6	E152	2	0.0223	3D cluster residue NOT coupled to a single-residue hotspot
CYP2A6	A153	1	0.0223	3D cluster residue NOT coupled to a single-residue hotspot
CYP2A6	F155	1	0.0223	3D cluster residue NOT coupled to a single-residue hotspot
CYP2A6	R176	2	0.0223	3D cluster residue NOT coupled to a single-residue hotspot
CYP2A6	F452	1	0.0223	3D cluster residue NOT coupled to a single-residue hotspot
NMT1	F400	1	0.0228	3D cluster residue NOT coupled to a single-residue hotspot
NMT1	S421	1	0.0228	3D cluster residue NOT coupled to a single-residue hotspot
NMT1	F422	1	0.0228	3D cluster residue NOT coupled to a single-residue hotspot
NMT1	A438	1	0.0228	3D cluster residue NOT coupled to a single-residue hotspot
NMT1	L441	1	0.0228	3D cluster residue NOT coupled to a single-residue hotspot
NMT1	F450	1	0.0228	3D cluster residue NOT coupled to a single-residue hotspot
LRRC3B	K36	1	0.0229	3D cluster residue NOT coupled to a single-residue hotspot
LRRC3B	G37	1	0.0229	3D cluster residue NOT coupled to a single-residue hotspot
LRRC3B	L39	2	0.0229	3D cluster residue NOT coupled to a single-residue hotspot
LRRC3B	C40	1	0.0229	3D cluster residue NOT coupled to a single-residue hotspot
LRRC3B	S43	1	0.0229	3D cluster residue NOT coupled to a single-residue hotspot
LRRC3B	P63	2	0.0229	3D cluster residue NOT coupled to a single-residue hotspot
LRRC3B	P64	1	0.0229	3D cluster residue NOT coupled to a single-residue hotspot
LRRC3B	E65	1	0.0229	3D cluster residue NOT coupled to a single-residue hotspot
LRRC3B	L68	2	0.0229	3D cluster residue NOT coupled to a single-residue hotspot
LRRC3B	S96	1	0.0229	3D cluster residue NOT coupled to a single-residue hotspot
GRB2	F95	1	0.023	3D cluster residue NOT coupled to a single-residue hotspot
GRB2	R112	1	0.023	3D cluster residue NOT coupled to a single-residue hotspot
GRB2	D113	1	0.023	3D cluster residue NOT coupled to a single-residue hotspot
GRB2	G116	2	0.023	3D cluster residue NOT coupled to a single-residue hotspot
GRB2	K117	1	0.023	3D cluster residue NOT coupled to a single-residue hotspot
GRB2	Y118	1	0.023	3D cluster residue NOT coupled to a single-residue hotspot
GRB2	S127	1	0.023	3D cluster residue NOT coupled to a single-residue hotspot
USH1C	E461	2	0.023	3D cluster residue NOT coupled to a single-residue hotspot
USH1C	A525	1	0.023	3D cluster residue NOT coupled to a single-residue hotspot
USH1C	W526	1	0.023	3D cluster residue NOT coupled to a single-residue hotspot
USH1C	Q528	1	0.023	3D cluster residue NOT coupled to a single-residue hotspot
USH1C	G530	1	0.023	3D cluster residue NOT coupled to a single-residue hotspot
USH1C	I533	1	0.023	3D cluster residue NOT coupled to a single-residue hotspot
BTNL3	P24	1	0.023	3D cluster residue NOT coupled to a single-residue hotspot
BTNL3	Q29	1	0.023	3D cluster residue NOT coupled to a single-residue hotspot
BTNL3	L31	2	0.023	3D cluster residue NOT coupled to a single-residue hotspot
BTNL3	G33	1	0.023	3D cluster residue NOT coupled to a single-residue hotspot
TUBB2B	G148	1	0.0231	3D cluster residue NOT coupled to a single-residue hotspot
PCDHB13	E544	2	0.0232	3D cluster residue NOT coupled to a single-residue hotspot
PCDHB13	R548	1	0.0232	3D cluster residue NOT coupled to a single-residue hotspot
UNC5C	G354	2	0.0233	3D cluster residue NOT coupled to a single-residue hotspot
UNC5C	L355	1	0.0233	3D cluster residue NOT coupled to a single-residue hotspot
UNC5C	V356	1	0.0233	3D cluster residue NOT coupled to a single-residue hotspot
UNC5C	L357	2	0.0233	3D cluster residue NOT coupled to a single-residue hotspot
UNC5C	D364	2	0.0233	3D cluster residue NOT coupled to a single-residue hotspot
UNC5C	L435	1	0.0233	3D cluster residue NOT coupled to a single-residue hotspot
UNC5C	N467	2	0.0233	3D cluster residue NOT coupled to a single-residue hotspot
SRM	K134	1	0.0238	3D cluster residue NOT coupled to a single-residue hotspot
SRM	P138	1	0.0238	3D cluster residue NOT coupled to a single-residue hotspot
SRM	A141	2	0.0238	3D cluster residue NOT coupled to a single-residue hotspot
SRM	G143	1	0.0238	3D cluster residue NOT coupled to a single-residue hotspot
SRM	S145	1	0.0238	3D cluster residue NOT coupled to a single-residue hotspot
STIM1	A79	1	0.0241	3D cluster residue NOT coupled to a single-residue hotspot
PARP1	D72	1	0.0242	3D cluster residue NOT coupled to a single-residue hotspot
PARP1	L77	1	0.0242	3D cluster residue NOT coupled to a single-residue hotspot
PARP1	R78	1	0.0242	3D cluster residue NOT coupled to a single-residue hotspot
PARP1	W79	1	0.0242	3D cluster residue NOT coupled to a single-residue hotspot
PARP1	D81	1	0.0242	3D cluster residue NOT coupled to a single-residue hotspot
EGFR	V769	1	0.0245	3D cluster residue coupled to a single-residue hotspot
EGFR	R831	2	0.0245	3D cluster residue coupled to a single-residue hotspot
EGFR	R832	2	0.0245	3D cluster residue coupled to a single-residue hotspot
EGFR	L833	2	0.0245	3D cluster residue coupled to a single-residue hotspot
EGFR	L858	30	0.0245	Single-residue hotspot
EGFR	L861	7	0.0245	Single-residue hotspot
EGFR	H893	1	0.0245	3D cluster residue coupled to a single-residue hotspot
KPNB1	L739	1	0.0248	3D cluster residue NOT coupled to a single-residue hotspot
KPNB1	Y769	1	0.0248	3D cluster residue NOT coupled to a single-residue hotspot
KPNB1	G771	2	0.0248	3D cluster residue NOT coupled to a single-residue hotspot
KPNB1	V773	1	0.0248	3D cluster residue NOT coupled to a single-residue hotspot
KPNB1	Q774	1	0.0248	3D cluster residue NOT coupled to a single-residue hotspot
KPNB1	R793	1	0.0248	3D cluster residue NOT coupled to a single-residue hotspot
ANK1	A921	1	0.0256	3D cluster residue NOT coupled to a single-residue hotspot
ANK1	R922	1	0.0256	3D cluster residue NOT coupled to a single-residue hotspot
ANK1	G923	2	0.0256	3D cluster residue NOT coupled to a single-residue hotspot
ANK1	P940	1	0.0256	3D cluster residue NOT coupled to a single-residue hotspot
ANK1	R941	1	0.0256	3D cluster residue NOT coupled to a single-residue hotspot
ANK1	T942	1	0.0256	3D cluster residue NOT coupled to a single-residue hotspot
ANK1	L1033	1	0.0256	3D cluster residue NOT coupled to a single-residue hotspot
ANK1	G1035	1	0.0256	3D cluster residue NOT coupled to a single-residue hotspot
ANK1	M1036	2	0.0256	3D cluster residue NOT coupled to a single-residue hotspot
ADAM19	G415	1	0.0257	3D cluster residue NOT coupled to a single-residue hotspot
ADAM19	R417	1	0.0257	3D cluster residue NOT coupled to a single-residue hotspot
ADAM19	G420	1	0.0257	3D cluster residue NOT coupled to a single-residue hotspot
ADAM19	N421	1	0.0257	3D cluster residue NOT coupled to a single-residue hotspot
ADAM19	G422	2	0.0257	3D cluster residue NOT coupled to a single-residue hotspot
F11R	S295	1	0.0257	3D cluster residue NOT coupled to a single-residue hotspot
F11R	S296	1	0.0257	3D cluster residue NOT coupled to a single-residue hotspot
F11R	L298	1	0.0257	3D cluster residue NOT coupled to a single-residue hotspot
F11R	V299	1	0.0257	3D cluster residue NOT coupled to a single-residue hotspot
GPT2	L122	1	0.0258	3D cluster residue NOT coupled to a single-residue hotspot
GPT2	A131	2	0.0258	3D cluster residue NOT coupled to a single-residue hotspot
GPT2	K132	1	0.0258	3D cluster residue NOT coupled to a single-residue hotspot
GPT2	K133	1	0.0258	3D cluster residue NOT coupled to a single-residue hotspot
GPT2	R134	1	0.0258	3D cluster residue NOT coupled to a single-residue hotspot
GPT2	R136	2	0.0258	3D cluster residue NOT coupled to a single-residue hotspot
GPT2	P391	1	0.0258	3D cluster residue NOT coupled to a single-residue hotspot
MAP2K1	R49	1	0.0261	3D cluster residue coupled to a single-residue hotspot
MAP2K1	A52	1	0.0261	3D cluster residue coupled to a single-residue hotspot
MAP2K1	F53	6	0.0261	Single-residue hotspot
MAP2K1	Q56	1	0.0261	3D cluster residue coupled to a single-residue hotspot
MAP2K1	K57	10	0.0261	Single-residue hotspot
MAP2K1	G128	3	0.0261	3D cluster residue coupled to a single-residue hotspot
MAP2K1	Y130	2	0.0261	3D cluster residue coupled to a single-residue hotspot
DPP6	I262	1	0.0264	3D cluster residue NOT coupled to a single-residue hotspot
DPP6	A303	2	0.0264	3D cluster residue NOT coupled to a single-residue hotspot
DPP6	W305	1	0.0264	3D cluster residue NOT coupled to a single-residue hotspot
DPP6	L313	1	0.0264	3D cluster residue NOT coupled to a single-residue hotspot
DPP6	A314	1	0.0264	3D cluster residue NOT coupled to a single-residue hotspot
DPP6	Y315	1	0.0264	3D cluster residue NOT coupled to a single-residue hotspot
DPP6	A316	1	0.0264	3D cluster residue NOT coupled to a single-residue hotspot
DPP6	A317	2	0.0264	3D cluster residue NOT coupled to a single-residue hotspot
DPP6	S355	1	0.0264	3D cluster residue NOT coupled to a single-residue hotspot
DPP6	L356	1	0.0264	3D cluster residue NOT coupled to a single-residue hotspot
DPP6	L288	1	0.0264	3D cluster residue NOT coupled to a single-residue hotspot
DPP6	I318	1	0.0264	3D cluster residue NOT coupled to a single-residue hotspot
UNC79	G2457	1	0.0264	3D cluster residue NOT coupled to a single-residue hotspot
UNC79	P2459	3	0.0264	3D cluster residue NOT coupled to a single-residue hotspot
UNC79	L2472	1	0.0264	3D cluster residue NOT coupled to a single-residue hotspot
UNC79	H2474	1	0.0264	3D cluster residue NOT coupled to a single-residue hotspot
UNC79	A2475	1	0.0264	3D cluster residue NOT coupled to a single-residue hotspot
UNC79	V2491	1	0.0264	3D cluster residue NOT coupled to a single-residue hotspot
UNC79	A2492	1	0.0264	3D cluster residue NOT coupled to a single-residue hotspot
TP53	L137	1	0.0265	3D cluster residue coupled to a single-residue hotspot
TP53	A138	6	0.0265	3D cluster residue coupled to a single-residue hotspot
TP53	Y236	20	0.0265	Single-residue hotspot
COPE	V54	1	0.0266	3D cluster residue NOT coupled to a single-residue hotspot
COPE	S77	1	0.0266	3D cluster residue NOT coupled to a single-residue hotspot
COPE	A78	1	0.0266	3D cluster residue NOT coupled to a single-residue hotspot
COPE	P79	1	0.0266	3D cluster residue NOT coupled to a single-residue hotspot
COPE	L81	1	0.0266	3D cluster residue NOT coupled to a single-residue hotspot
NCF1	E211	2	0.0267	3D cluster residue NOT coupled to a single-residue hotspot
NCF1	P212	1	0.0267	3D cluster residue NOT coupled to a single-residue hotspot
NCF1	P216	1	0.0267	3D cluster residue NOT coupled to a single-residue hotspot
NCF1	E218	2	0.0267	3D cluster residue NOT coupled to a single-residue hotspot
ABCB1	R467	6	0.0269	3D cluster residue NOT coupled to a single-residue hotspot
ABCB1	E468	3	0.0269	3D cluster residue NOT coupled to a single-residue hotspot
ABCB1	G471	1	0.0269	3D cluster residue NOT coupled to a single-residue hotspot
ABCB1	R492	1	0.0269	3D cluster residue NOT coupled to a single-residue hotspot
ABCB1	R543	1	0.0269	3D cluster residue NOT coupled to a single-residue hotspot
ABCB1	L545	1	0.0269	3D cluster residue NOT coupled to a single-residue hotspot
ABCB1	R547	2	0.0269	3D cluster residue NOT coupled to a single-residue hotspot
ABCB1	N548	1	0.0269	3D cluster residue NOT coupled to a single-residue hotspot
DCN	M199	1	0.027	3D cluster residue NOT coupled to a single-residue hotspot
DCN	K201	1	0.027	3D cluster residue NOT coupled to a single-residue hotspot
DCN	P220	1	0.027	3D cluster residue NOT coupled to a single-residue hotspot
DCN	P221	3	0.027	3D cluster residue NOT coupled to a single-residue hotspot
DCN	S222	2	0.027	3D cluster residue NOT coupled to a single-residue hotspot
DCN	T224	3	0.027	3D cluster residue NOT coupled to a single-residue hotspot
HIST1H3H	R9	1	0.027	3D cluster residue NOT coupled to a single-residue hotspot
MAPK1	P319	1	0.0271	3D cluster residue coupled to a single-residue hotspot
ECT2L	K203	1	0.0271	3D cluster residue NOT coupled to a single-residue hotspot
ECT2L	V204	1	0.0271	3D cluster residue NOT coupled to a single-residue hotspot
ECT2L	R205	1	0.0271	3D cluster residue NOT coupled to a single-residue hotspot
ECT2L	P207	1	0.0271	3D cluster residue NOT coupled to a single-residue hotspot
ECT2L	A239	1	0.0271	3D cluster residue NOT coupled to a single-residue hotspot
RBP2	V35	1	0.0273	3D cluster residue NOT coupled to a single-residue hotspot
KCNH5	D520	1	0.0273	3D cluster residue NOT coupled to a single-residue hotspot
KCNH5	E522	1	0.0273	3D cluster residue NOT coupled to a single-residue hotspot
KCNH5	K523	1	0.0273	3D cluster residue NOT coupled to a single-residue hotspot
KCNH5	L525	1	0.0273	3D cluster residue NOT coupled to a single-residue hotspot
LRRC55	E223	1	0.0276	3D cluster residue NOT coupled to a single-residue hotspot
LRRC55	E226	1	0.0276	3D cluster residue NOT coupled to a single-residue hotspot
LRRC55	G227	1	0.0276	3D cluster residue NOT coupled to a single-residue hotspot
LRRC55	G230	1	0.0276	3D cluster residue NOT coupled to a single-residue hotspot
LRRC55	L231	1	0.0276	3D cluster residue NOT coupled to a single-residue hotspot
ITGB1	M149	3	0.0281	3D cluster residue NOT coupled to a single-residue hotspot
ITGB1	D158	3	0.0281	3D cluster residue NOT coupled to a single-residue hotspot
ITGB1	V162	1	0.0281	3D cluster residue NOT coupled to a single-residue hotspot
ITGB1	V275	2	0.0281	3D cluster residue NOT coupled to a single-residue hotspot
ITGB1	F276	1	0.0281	3D cluster residue NOT coupled to a single-residue hotspot
GRIA2	A473	1	0.0282	3D cluster residue NOT coupled to a single-residue hotspot
GRIA2	R474	2	0.0282	3D cluster residue NOT coupled to a single-residue hotspot
GRIA2	D475	2	0.0282	3D cluster residue NOT coupled to a single-residue hotspot
GRIA2	I480	1	0.0282	3D cluster residue NOT coupled to a single-residue hotspot
GRIA2	W481	2	0.0282	3D cluster residue NOT coupled to a single-residue hotspot
GRIA2	G483	1	0.0282	3D cluster residue NOT coupled to a single-residue hotspot
HDAC6	H500	1	0.0282	3D cluster residue NOT coupled to a single-residue hotspot
HDAC6	Q505	1	0.0282	3D cluster residue NOT coupled to a single-residue hotspot
HDAC6	I507	2	0.0282	3D cluster residue NOT coupled to a single-residue hotspot
HDAC6	I510	1	0.0282	3D cluster residue NOT coupled to a single-residue hotspot
HDAC6	M511	1	0.0282	3D cluster residue NOT coupled to a single-residue hotspot
TUBB4A	R251	2	0.0282	3D cluster residue NOT coupled to a single-residue hotspot
TUBB4A	A254	2	0.0282	3D cluster residue NOT coupled to a single-residue hotspot
TUBB4A	V255	2	0.0282	3D cluster residue NOT coupled to a single-residue hotspot
PDE11A	D236	1	0.0284	3D cluster residue NOT coupled to a single-residue hotspot
PDE11A	G291	2	0.0284	3D cluster residue NOT coupled to a single-residue hotspot
PDE11A	Q304	1	0.0284	3D cluster residue NOT coupled to a single-residue hotspot
PDE11A	D305	2	0.0284	3D cluster residue NOT coupled to a single-residue hotspot
PDE11A	R306	1	0.0284	3D cluster residue NOT coupled to a single-residue hotspot
PDE11A	F308	1	0.0284	3D cluster residue NOT coupled to a single-residue hotspot
PDE11A	G317	1	0.0284	3D cluster residue NOT coupled to a single-residue hotspot
PDE11A	K319	1	0.0284	3D cluster residue NOT coupled to a single-residue hotspot
EPHB1	Y740	1	0.0286	3D cluster residue NOT coupled to a single-residue hotspot
EPHB1	H742	1	0.0286	3D cluster residue NOT coupled to a single-residue hotspot
EPHB1	R743	1	0.0286	3D cluster residue NOT coupled to a single-residue hotspot
EPHB1	D744	2	0.0286	3D cluster residue NOT coupled to a single-residue hotspot
EPHB1	V760	1	0.0286	3D cluster residue NOT coupled to a single-residue hotspot
EPHB1	D762	5	0.0286	3D cluster residue NOT coupled to a single-residue hotspot
EPHB1	R767	1	0.0286	3D cluster residue NOT coupled to a single-residue hotspot
EPHB1	D806	2	0.0286	3D cluster residue NOT coupled to a single-residue hotspot
EPHB1	R748	2	0.0286	3D cluster residue NOT coupled to a single-residue hotspot
EPHB1	N749	1	0.0286	3D cluster residue NOT coupled to a single-residue hotspot
SUMO3	I33	1	0.0286	3D cluster residue NOT coupled to a single-residue hotspot
SUMO3	K34	1	0.0286	3D cluster residue NOT coupled to a single-residue hotspot
SUMO3	T37	1	0.0286	3D cluster residue NOT coupled to a single-residue hotspot
SUMO3	P38	1	0.0286	3D cluster residue NOT coupled to a single-residue hotspot
PLEKHA6	R80	1	0.0287	3D cluster residue NOT coupled to a single-residue hotspot
PLEKHA6	W81	1	0.0287	3D cluster residue NOT coupled to a single-residue hotspot
PLEKHA6	F82	3	0.0287	3D cluster residue NOT coupled to a single-residue hotspot
PLEKHA6	V83	1	0.0287	3D cluster residue NOT coupled to a single-residue hotspot
PLEKHA6	F90	1	0.0287	3D cluster residue NOT coupled to a single-residue hotspot
PLEKHA6	Y92	1	0.0287	3D cluster residue NOT coupled to a single-residue hotspot
PLEKHA6	D94	1	0.0287	3D cluster residue NOT coupled to a single-residue hotspot
PLEKHA6	E95	1	0.0287	3D cluster residue NOT coupled to a single-residue hotspot
TGFBI	T504	1	0.029	3D cluster residue NOT coupled to a single-residue hotspot
TGFBI	V505	1	0.029	3D cluster residue NOT coupled to a single-residue hotspot
TGFBI	D507	1	0.029	3D cluster residue NOT coupled to a single-residue hotspot
TGFBI	V508	1	0.029	3D cluster residue NOT coupled to a single-residue hotspot
TGFBI	L509	2	0.029	3D cluster residue NOT coupled to a single-residue hotspot
TGFBI	L531	1	0.029	3D cluster residue NOT coupled to a single-residue hotspot
TGFBI	T621	1	0.029	3D cluster residue NOT coupled to a single-residue hotspot
TGFBI	V625	1	0.029	3D cluster residue NOT coupled to a single-residue hotspot
TGFBI	R533	1	0.029	3D cluster residue NOT coupled to a single-residue hotspot
RYR2	A266	3	0.0292	3D cluster residue NOT coupled to a single-residue hotspot
RYR2	S268	1	0.0292	3D cluster residue NOT coupled to a single-residue hotspot
RYR2	H270	1	0.0292	3D cluster residue NOT coupled to a single-residue hotspot
RYR2	R272	2	0.0292	3D cluster residue NOT coupled to a single-residue hotspot
RYR2	S273	3	0.0292	3D cluster residue NOT coupled to a single-residue hotspot
RYR2	N487	1	0.0292	3D cluster residue NOT coupled to a single-residue hotspot
RYR2	L488	2	0.0292	3D cluster residue NOT coupled to a single-residue hotspot
SLC12A2	V283	1	0.0293	3D cluster residue NOT coupled to a single-residue hotspot
SLC12A2	K284	1	0.0293	3D cluster residue NOT coupled to a single-residue hotspot
SLC12A2	I306	1	0.0293	3D cluster residue NOT coupled to a single-residue hotspot
SLC12A2	W310	1	0.0293	3D cluster residue NOT coupled to a single-residue hotspot
SLC12A2	V312	1	0.0293	3D cluster residue NOT coupled to a single-residue hotspot
HDAC8	D333	1	0.0294	3D cluster residue NOT coupled to a single-residue hotspot
UVSSA	S459	1	0.0298	3D cluster residue NOT coupled to a single-residue hotspot
UVSSA	A460	1	0.0298	3D cluster residue NOT coupled to a single-residue hotspot
UVSSA	R552	1	0.0298	3D cluster residue NOT coupled to a single-residue hotspot
RBBP7	R339	1	0.03	3D cluster residue NOT coupled to a single-residue hotspot
RBBP7	H369	1	0.03	3D cluster residue NOT coupled to a single-residue hotspot
HIST1H2BD	E3	3	0.0308	3D cluster residue NOT coupled to a single-residue hotspot
HIST1H2BD	S7	1	0.0308	3D cluster residue NOT coupled to a single-residue hotspot
HIST1H2BD	P9	1	0.0308	3D cluster residue NOT coupled to a single-residue hotspot
HIST1H2BD	A10	3	0.0308	3D cluster residue NOT coupled to a single-residue hotspot
HIST1H2BD	A22	1	0.0308	3D cluster residue NOT coupled to a single-residue hotspot
HIST1H2BD	Q23	1	0.0308	3D cluster residue NOT coupled to a single-residue hotspot
HIST1H2BD	K35	1	0.0308	3D cluster residue NOT coupled to a single-residue hotspot
HIST1H2BD	S37	2	0.0308	3D cluster residue NOT coupled to a single-residue hotspot
HIST1H2BD	V45	1	0.0308	3D cluster residue NOT coupled to a single-residue hotspot
HIST1H2BD	D52	2	0.0308	3D cluster residue NOT coupled to a single-residue hotspot
PLEKHH2	E106	1	0.0308	3D cluster residue NOT coupled to a single-residue hotspot
MZF1	P40	1	0.031	3D cluster residue NOT coupled to a single-residue hotspot
MZF1	E41	1	0.031	3D cluster residue NOT coupled to a single-residue hotspot
MZF1	R44	1	0.031	3D cluster residue NOT coupled to a single-residue hotspot
MZF1	R46	1	0.031	3D cluster residue NOT coupled to a single-residue hotspot
MZF1	F47	1	0.031	3D cluster residue NOT coupled to a single-residue hotspot
MZF1	R48	1	0.031	3D cluster residue NOT coupled to a single-residue hotspot
MZF1	R108	1	0.031	3D cluster residue NOT coupled to a single-residue hotspot
PCBD2	Q72	1	0.031	3D cluster residue NOT coupled to a single-residue hotspot
PCBD2	M77	1	0.031	3D cluster residue NOT coupled to a single-residue hotspot
PCBD2	S78	1	0.031	3D cluster residue NOT coupled to a single-residue hotspot
PCBD2	R79	1	0.031	3D cluster residue NOT coupled to a single-residue hotspot
ASMT	D35	1	0.0311	3D cluster residue NOT coupled to a single-residue hotspot
ASMT	L37	1	0.0311	3D cluster residue NOT coupled to a single-residue hotspot
ASMT	A38	1	0.0311	3D cluster residue NOT coupled to a single-residue hotspot
ASMT	G42	1	0.0311	3D cluster residue NOT coupled to a single-residue hotspot
ASMT	V49	1	0.0311	3D cluster residue NOT coupled to a single-residue hotspot
ASMT	Y84	1	0.0311	3D cluster residue NOT coupled to a single-residue hotspot
ASMT	R85	2	0.0311	3D cluster residue NOT coupled to a single-residue hotspot
SYK	F17	1	0.0311	3D cluster residue NOT coupled to a single-residue hotspot
SYK	R42	1	0.0311	3D cluster residue NOT coupled to a single-residue hotspot
SYK	S44	2	0.0311	3D cluster residue NOT coupled to a single-residue hotspot
SYK	R45	1	0.0311	3D cluster residue NOT coupled to a single-residue hotspot
SYK	A52	2	0.0311	3D cluster residue NOT coupled to a single-residue hotspot
ACAT1	Q211	1	0.0311	3D cluster residue NOT coupled to a single-residue hotspot
ACAT1	N282	1	0.0311	3D cluster residue NOT coupled to a single-residue hotspot
ACAT1	A355	1	0.0311	3D cluster residue NOT coupled to a single-residue hotspot
ACAT1	S357	1	0.0311	3D cluster residue NOT coupled to a single-residue hotspot
ACAT1	A362	1	0.0311	3D cluster residue NOT coupled to a single-residue hotspot
ACAT1	V381	1	0.0311	3D cluster residue NOT coupled to a single-residue hotspot
CUL5	R253	1	0.0313	3D cluster residue NOT coupled to a single-residue hotspot
CDH1	R222	1	0.0314	3D cluster residue NOT coupled to a single-residue hotspot
CDH1	D254	6	0.0314	3D cluster residue NOT coupled to a single-residue hotspot
CDH1	N256	1	0.0314	3D cluster residue NOT coupled to a single-residue hotspot
CDH1	D257	2	0.0314	3D cluster residue NOT coupled to a single-residue hotspot
CDH1	D288	2	0.0314	3D cluster residue NOT coupled to a single-residue hotspot
CDH1	A289	1	0.0314	3D cluster residue NOT coupled to a single-residue hotspot
CDH1	D290	1	0.0314	3D cluster residue NOT coupled to a single-residue hotspot
CDH1	D291	1	0.0314	3D cluster residue NOT coupled to a single-residue hotspot
VCL	F212	1	0.0317	3D cluster residue NOT coupled to a single-residue hotspot
VCL	A226	1	0.0317	3D cluster residue NOT coupled to a single-residue hotspot
VCL	R230	2	0.0317	3D cluster residue NOT coupled to a single-residue hotspot
VCL	N231	1	0.0317	3D cluster residue NOT coupled to a single-residue hotspot
HLA-DQA1	E51	3	0.0319	3D cluster residue NOT coupled to a single-residue hotspot
HLA-DQA1	F52	1	0.0319	3D cluster residue NOT coupled to a single-residue hotspot
HLA-DQA1	D53	1	0.0319	3D cluster residue NOT coupled to a single-residue hotspot
HLA-DQA1	G54	2	0.0319	3D cluster residue NOT coupled to a single-residue hotspot
HLA-DQA1	D55	1	0.0319	3D cluster residue NOT coupled to a single-residue hotspot
KDM5C	D87	1	0.0319	3D cluster residue NOT coupled to a single-residue hotspot
KDM5C	K91	1	0.0319	3D cluster residue NOT coupled to a single-residue hotspot
KDM5C	F92	1	0.0319	3D cluster residue NOT coupled to a single-residue hotspot
KDM5C	W93	1	0.0319	3D cluster residue NOT coupled to a single-residue hotspot
KDM5C	P163	1	0.0319	3D cluster residue NOT coupled to a single-residue hotspot
KDM5C	Q168	1	0.0319	3D cluster residue NOT coupled to a single-residue hotspot
KDM5C	E158	1	0.0319	3D cluster residue NOT coupled to a single-residue hotspot
KDM5C	R159	1	0.0319	3D cluster residue NOT coupled to a single-residue hotspot
C3	R841	2	0.0321	3D cluster residue NOT coupled to a single-residue hotspot
C3	E843	3	0.0321	3D cluster residue NOT coupled to a single-residue hotspot
C3	V932	1	0.0321	3D cluster residue NOT coupled to a single-residue hotspot
C3	P933	1	0.0321	3D cluster residue NOT coupled to a single-residue hotspot
C3	E934	1	0.0321	3D cluster residue NOT coupled to a single-residue hotspot
C3	G935	3	0.0321	3D cluster residue NOT coupled to a single-residue hotspot
CDK8	S60	2	0.0321	3D cluster residue NOT coupled to a single-residue hotspot
CDK8	S62	1	0.0321	3D cluster residue NOT coupled to a single-residue hotspot
CDK8	A63	1	0.0321	3D cluster residue NOT coupled to a single-residue hotspot
CDK8	R65	1	0.0321	3D cluster residue NOT coupled to a single-residue hotspot
CDK8	E66	1	0.0321	3D cluster residue NOT coupled to a single-residue hotspot
CDK8	V93	3	0.0321	3D cluster residue NOT coupled to a single-residue hotspot
SSBP1	G37	1	0.0321	3D cluster residue NOT coupled to a single-residue hotspot
SSBP1	R38	1	0.0321	3D cluster residue NOT coupled to a single-residue hotspot
SSBP1	V39	1	0.0321	3D cluster residue NOT coupled to a single-residue hotspot
SSBP1	S58	1	0.0321	3D cluster residue NOT coupled to a single-residue hotspot
SSBP1	W84	1	0.0321	3D cluster residue NOT coupled to a single-residue hotspot
SSBP1	R107	3	0.0321	3D cluster residue NOT coupled to a single-residue hotspot
SNRNP200	R840	1	0.0323	3D cluster residue NOT coupled to a single-residue hotspot
SNRNP200	G845	1	0.0323	3D cluster residue NOT coupled to a single-residue hotspot
SNRNP200	A846	1	0.0323	3D cluster residue NOT coupled to a single-residue hotspot
SNRNP200	D848	1	0.0323	3D cluster residue NOT coupled to a single-residue hotspot
SNRNP200	H873	1	0.0323	3D cluster residue NOT coupled to a single-residue hotspot
SNRNP200	G874	1	0.0323	3D cluster residue NOT coupled to a single-residue hotspot
HIST1H4L	D69	2	0.0328	3D cluster residue NOT coupled to a single-residue hotspot
HIST1H4L	T72	1	0.0328	3D cluster residue NOT coupled to a single-residue hotspot
NRAS	D33	1	0.033	3D cluster residue coupled to a single-residue hotspot
SDC3	S82	1	0.0331	3D cluster residue NOT coupled to a single-residue hotspot
SDC3	S84	1	0.0331	3D cluster residue NOT coupled to a single-residue hotspot
SDC3	S131	1	0.0331	3D cluster residue NOT coupled to a single-residue hotspot
SDC3	R133	1	0.0331	3D cluster residue NOT coupled to a single-residue hotspot
SDC3	A139	1	0.0331	3D cluster residue NOT coupled to a single-residue hotspot
NCS1	D73	1	0.0333	3D cluster residue NOT coupled to a single-residue hotspot
NCS1	R79	1	0.0333	3D cluster residue NOT coupled to a single-residue hotspot
NCS1	F82	1	0.0333	3D cluster residue NOT coupled to a single-residue hotspot
NCS1	E84	1	0.0333	3D cluster residue NOT coupled to a single-residue hotspot
NCS1	Q87	1	0.0333	3D cluster residue NOT coupled to a single-residue hotspot
NCS1	A88	2	0.0333	3D cluster residue NOT coupled to a single-residue hotspot
PBRM1	R522	1	0.0334	3D cluster residue NOT coupled to a single-residue hotspot
PBRM1	E583	1	0.0334	3D cluster residue NOT coupled to a single-residue hotspot
PBRM1	L618	1	0.0334	3D cluster residue NOT coupled to a single-residue hotspot
PBRM1	E620	1	0.0334	3D cluster residue NOT coupled to a single-residue hotspot
PBRM1	R622	1	0.0334	3D cluster residue NOT coupled to a single-residue hotspot
PBRM1	K623	1	0.0334	3D cluster residue NOT coupled to a single-residue hotspot
PBRM1	G626	1	0.0334	3D cluster residue NOT coupled to a single-residue hotspot
SMAD4	P91	1	0.0335	3D cluster residue NOT coupled to a single-residue hotspot
SMAD4	R97	3	0.0335	3D cluster residue NOT coupled to a single-residue hotspot
DPYSL3	G330	1	0.0336	3D cluster residue NOT coupled to a single-residue hotspot
DPYSL3	E359	1	0.0336	3D cluster residue NOT coupled to a single-residue hotspot
DPYSL3	E360	1	0.0336	3D cluster residue NOT coupled to a single-residue hotspot
MCF2	E313	1	0.0338	3D cluster residue NOT coupled to a single-residue hotspot
MCF2	K315	1	0.0338	3D cluster residue NOT coupled to a single-residue hotspot
MCF2	E367	1	0.0338	3D cluster residue NOT coupled to a single-residue hotspot
MCF2	N368	1	0.0338	3D cluster residue NOT coupled to a single-residue hotspot
MCF2	L370	1	0.0338	3D cluster residue NOT coupled to a single-residue hotspot
MCF2	E371	1	0.0338	3D cluster residue NOT coupled to a single-residue hotspot
MCF2	A373	1	0.0338	3D cluster residue NOT coupled to a single-residue hotspot
EEF1G	R353	1	0.034	3D cluster residue NOT coupled to a single-residue hotspot
EEF1G	K354	1	0.034	3D cluster residue NOT coupled to a single-residue hotspot
EEF1G	F436	1	0.034	3D cluster residue NOT coupled to a single-residue hotspot
EEF1G	K437	1	0.034	3D cluster residue NOT coupled to a single-residue hotspot
DDC	L122	2	0.0341	3D cluster residue NOT coupled to a single-residue hotspot
DDC	G123	2	0.0341	3D cluster residue NOT coupled to a single-residue hotspot
DDC	M125	1	0.0341	3D cluster residue NOT coupled to a single-residue hotspot
DDC	E127	2	0.0341	3D cluster residue NOT coupled to a single-residue hotspot
DDC	L133	2	0.0341	3D cluster residue NOT coupled to a single-residue hotspot
ZNF484	E696	1	0.0341	3D cluster residue NOT coupled to a single-residue hotspot
ZNF484	Q711	1	0.0341	3D cluster residue NOT coupled to a single-residue hotspot
ZNF484	R712	2	0.0341	3D cluster residue NOT coupled to a single-residue hotspot
ZNF484	H714	1	0.0341	3D cluster residue NOT coupled to a single-residue hotspot
ZNF484	T715	1	0.0341	3D cluster residue NOT coupled to a single-residue hotspot
CABP1	R328	1	0.0344	3D cluster residue NOT coupled to a single-residue hotspot
CABP1	E329	1	0.0344	3D cluster residue NOT coupled to a single-residue hotspot
CABP1	A330	1	0.0344	3D cluster residue NOT coupled to a single-residue hotspot
CABP1	M331	1	0.0344	3D cluster residue NOT coupled to a single-residue hotspot
CABP1	G340	1	0.0344	3D cluster residue NOT coupled to a single-residue hotspot
CABP1	H341	1	0.0344	3D cluster residue NOT coupled to a single-residue hotspot
CABP1	I344	1	0.0344	3D cluster residue NOT coupled to a single-residue hotspot
TOPBP1	L168	1	0.0348	3D cluster residue NOT coupled to a single-residue hotspot
TOPBP1	C197	1	0.0348	3D cluster residue NOT coupled to a single-residue hotspot
TOPBP1	L201	2	0.0348	3D cluster residue NOT coupled to a single-residue hotspot
TOPBP1	G202	1	0.0348	3D cluster residue NOT coupled to a single-residue hotspot
TOPBP1	H225	1	0.0348	3D cluster residue NOT coupled to a single-residue hotspot
DOT1L	L111	1	0.035	3D cluster residue NOT coupled to a single-residue hotspot
DOT1L	Y115	1	0.035	3D cluster residue NOT coupled to a single-residue hotspot
DOT1L	S118	1	0.035	3D cluster residue NOT coupled to a single-residue hotspot
DOT1L	V119	1	0.035	3D cluster residue NOT coupled to a single-residue hotspot
DOT1L	P122	1	0.035	3D cluster residue NOT coupled to a single-residue hotspot
DOT1L	G137	1	0.035	3D cluster residue NOT coupled to a single-residue hotspot
VCL	N217	1	0.0352	3D cluster residue NOT coupled to a single-residue hotspot
MTOR	A1459	1	0.0353	3D cluster residue coupled to a single-residue hotspot
MTOR	L1460	2	0.0353	3D cluster residue coupled to a single-residue hotspot
MTOR	V1461	1	0.0353	3D cluster residue coupled to a single-residue hotspot
MTOR	Y1463	1	0.0353	3D cluster residue coupled to a single-residue hotspot
MTOR	K1465	1	0.0353	3D cluster residue coupled to a single-residue hotspot
MTOR	M1467	1	0.0353	3D cluster residue coupled to a single-residue hotspot
MTOR	R1480	2	0.0353	3D cluster residue coupled to a single-residue hotspot
MTOR	C1483	5	0.0353	Single-residue hotspot
AOC1	R141	1	0.0353	3D cluster residue NOT coupled to a single-residue hotspot
AOC1	R190	2	0.0353	3D cluster residue NOT coupled to a single-residue hotspot
AOC1	R197	2	0.0353	3D cluster residue NOT coupled to a single-residue hotspot
AOC1	H639	1	0.0353	3D cluster residue NOT coupled to a single-residue hotspot
AOC1	N641	1	0.0353	3D cluster residue NOT coupled to a single-residue hotspot
AOC1	D642	3	0.0353	3D cluster residue NOT coupled to a single-residue hotspot
AOC1	W644	1	0.0353	3D cluster residue NOT coupled to a single-residue hotspot
ITGA1	S329	1	0.0358	3D cluster residue NOT coupled to a single-residue hotspot
PTPRR	M402	2	0.0359	3D cluster residue NOT coupled to a single-residue hotspot
PTPRR	P426	1	0.0359	3D cluster residue NOT coupled to a single-residue hotspot
PTPRR	N427	1	0.0359	3D cluster residue NOT coupled to a single-residue hotspot
PTPRR	I452	1	0.0359	3D cluster residue NOT coupled to a single-residue hotspot
PTPRR	T465	1	0.0359	3D cluster residue NOT coupled to a single-residue hotspot
PTPRR	L623	1	0.0359	3D cluster residue NOT coupled to a single-residue hotspot
PTPRR	R624	3	0.0359	3D cluster residue NOT coupled to a single-residue hotspot
PTPRR	D626	1	0.0359	3D cluster residue NOT coupled to a single-residue hotspot
PTPRR	R627	1	0.0359	3D cluster residue NOT coupled to a single-residue hotspot
PRKCB	V18	1	0.0359	3D cluster residue NOT coupled to a single-residue hotspot
PRKCB	R19	2	0.0359	3D cluster residue NOT coupled to a single-residue hotspot
PRKCB	F20	1	0.0359	3D cluster residue NOT coupled to a single-residue hotspot
PRKCB	A21	2	0.0359	3D cluster residue NOT coupled to a single-residue hotspot
PRKCB	R22	1	0.0359	3D cluster residue NOT coupled to a single-residue hotspot
LHX6	E116	1	0.0362	3D cluster residue NOT coupled to a single-residue hotspot
LHX6	S141	1	0.0362	3D cluster residue NOT coupled to a single-residue hotspot
LHX6	D142	2	0.0362	3D cluster residue NOT coupled to a single-residue hotspot
LHX6	R145	2	0.0362	3D cluster residue NOT coupled to a single-residue hotspot
LHX6	R146	1	0.0362	3D cluster residue NOT coupled to a single-residue hotspot
KCNA3	E127	2	0.0363	3D cluster residue NOT coupled to a single-residue hotspot
KCNA3	T128	3	0.0363	3D cluster residue NOT coupled to a single-residue hotspot
KCNA3	R135	1	0.0363	3D cluster residue NOT coupled to a single-residue hotspot
KCNA3	R136	3	0.0363	3D cluster residue NOT coupled to a single-residue hotspot
KCNA3	Y139	1	0.0363	3D cluster residue NOT coupled to a single-residue hotspot
PLK2	K95	1	0.0364	3D cluster residue NOT coupled to a single-residue hotspot
PLK2	E98	1	0.0364	3D cluster residue NOT coupled to a single-residue hotspot
PLK2	M99	2	0.0364	3D cluster residue NOT coupled to a single-residue hotspot
PLK2	A110	2	0.0364	3D cluster residue NOT coupled to a single-residue hotspot
PLK2	I157	1	0.0364	3D cluster residue NOT coupled to a single-residue hotspot
SH3GLB2	R45	2	0.0364	3D cluster residue NOT coupled to a single-residue hotspot
SH3GLB2	K50	1	0.0364	3D cluster residue NOT coupled to a single-residue hotspot
SH3GLB2	E54	1	0.0364	3D cluster residue NOT coupled to a single-residue hotspot
SH3GLB2	K55	1	0.0364	3D cluster residue NOT coupled to a single-residue hotspot
CAMK1	T114	2	0.0365	3D cluster residue NOT coupled to a single-residue hotspot
CAMK1	E115	1	0.0365	3D cluster residue NOT coupled to a single-residue hotspot
CAMK1	R120	1	0.0365	3D cluster residue NOT coupled to a single-residue hotspot
CAMK1	L212	1	0.0365	3D cluster residue NOT coupled to a single-residue hotspot
CAMK1	S246	1	0.0365	3D cluster residue NOT coupled to a single-residue hotspot
CAMK1	I286	1	0.0365	3D cluster residue NOT coupled to a single-residue hotspot
SMG7	L361	1	0.0367	3D cluster residue NOT coupled to a single-residue hotspot
SMG7	K365	1	0.0367	3D cluster residue NOT coupled to a single-residue hotspot
SMG7	L415	1	0.0367	3D cluster residue NOT coupled to a single-residue hotspot
SMG7	E417	1	0.0367	3D cluster residue NOT coupled to a single-residue hotspot
SMG7	I454	1	0.0367	3D cluster residue NOT coupled to a single-residue hotspot
SMG7	R455	1	0.0367	3D cluster residue NOT coupled to a single-residue hotspot
SMG7	R458	2	0.0367	3D cluster residue NOT coupled to a single-residue hotspot
PIWIL2	R425	2	0.0367	3D cluster residue NOT coupled to a single-residue hotspot
PIWIL2	T426	1	0.0367	3D cluster residue NOT coupled to a single-residue hotspot
PIWIL2	Y427	1	0.0367	3D cluster residue NOT coupled to a single-residue hotspot
PIWIL2	R428	3	0.0367	3D cluster residue NOT coupled to a single-residue hotspot
SMAD4	A39	1	0.0368	3D cluster residue NOT coupled to a single-residue hotspot
TRPV1	A209	2	0.037	3D cluster residue NOT coupled to a single-residue hotspot
TRPV1	R212	1	0.037	3D cluster residue NOT coupled to a single-residue hotspot
TRPV1	R213	2	0.037	3D cluster residue NOT coupled to a single-residue hotspot
TRPV1	M215	1	0.037	3D cluster residue NOT coupled to a single-residue hotspot
ATXN1	T614	1	0.0371	3D cluster residue NOT coupled to a single-residue hotspot
ATXN1	V633	1	0.0371	3D cluster residue NOT coupled to a single-residue hotspot
ATXN1	G634	1	0.0371	3D cluster residue NOT coupled to a single-residue hotspot
ATXN1	E635	1	0.0371	3D cluster residue NOT coupled to a single-residue hotspot
ATXN1	Q639	1	0.0371	3D cluster residue NOT coupled to a single-residue hotspot
ATXN1	V640	1	0.0371	3D cluster residue NOT coupled to a single-residue hotspot
LILRB2	P35	1	0.0372	3D cluster residue NOT coupled to a single-residue hotspot
LILRB2	G42	1	0.0372	3D cluster residue NOT coupled to a single-residue hotspot
LILRB2	S43	1	0.0372	3D cluster residue NOT coupled to a single-residue hotspot
LILRB2	P44	1	0.0372	3D cluster residue NOT coupled to a single-residue hotspot
LILRB2	V45	1	0.0372	3D cluster residue NOT coupled to a single-residue hotspot
ACVR1B	A401	1	0.0374	3D cluster residue NOT coupled to a single-residue hotspot
ACVR1B	D402	1	0.0374	3D cluster residue NOT coupled to a single-residue hotspot
ACVR1B	Y404	1	0.0374	3D cluster residue NOT coupled to a single-residue hotspot
ACVR1B	A405	2	0.0374	3D cluster residue NOT coupled to a single-residue hotspot
ACVR1B	G407	1	0.0374	3D cluster residue NOT coupled to a single-residue hotspot
ACVR1B	C476	2	0.0374	3D cluster residue NOT coupled to a single-residue hotspot
ACVR1B	R484	3	0.0374	3D cluster residue NOT coupled to a single-residue hotspot
GNAI3	Y74	1	0.0375	3D cluster residue NOT coupled to a single-residue hotspot
GNAI3	M119	1	0.0375	3D cluster residue NOT coupled to a single-residue hotspot
GNAI3	R161	1	0.0375	3D cluster residue NOT coupled to a single-residue hotspot
GNAI3	S163	2	0.0375	3D cluster residue NOT coupled to a single-residue hotspot
GNAI3	Q164	2	0.0375	3D cluster residue NOT coupled to a single-residue hotspot
GNAI3	V118	1	0.0375	3D cluster residue NOT coupled to a single-residue hotspot
RB1	Q702	1	0.0378	3D cluster residue NOT coupled to a single-residue hotspot
RB1	I703	1	0.0378	3D cluster residue NOT coupled to a single-residue hotspot
RB1	S751	1	0.0378	3D cluster residue NOT coupled to a single-residue hotspot
RB1	F755	1	0.0378	3D cluster residue NOT coupled to a single-residue hotspot
RB1	Y756	1	0.0378	3D cluster residue NOT coupled to a single-residue hotspot
RB1	S758	1	0.0378	3D cluster residue NOT coupled to a single-residue hotspot
RB1	M761	1	0.0378	3D cluster residue NOT coupled to a single-residue hotspot
FBXW7	A503	1	0.038	3D cluster residue coupled to a single-residue hotspot
FBXW7	G517	1	0.038	3D cluster residue coupled to a single-residue hotspot
FBXW7	Y545	3	0.038	3D cluster residue coupled to a single-residue hotspot
ITGA4	S426	5	0.0381	3D cluster residue NOT coupled to a single-residue hotspot
MASP2	A305	1	0.0381	3D cluster residue NOT coupled to a single-residue hotspot
MASP2	P306	1	0.0381	3D cluster residue NOT coupled to a single-residue hotspot
MASP2	N308	2	0.0381	3D cluster residue NOT coupled to a single-residue hotspot
MASP2	H310	1	0.0381	3D cluster residue NOT coupled to a single-residue hotspot
MASP2	S312	1	0.0381	3D cluster residue NOT coupled to a single-residue hotspot
MASP2	P313	1	0.0381	3D cluster residue NOT coupled to a single-residue hotspot
KEAP1	R415	2	0.0383	3D cluster residue NOT coupled to a single-residue hotspot
KEAP1	G429	2	0.0383	3D cluster residue NOT coupled to a single-residue hotspot
KEAP1	G430	1	0.0383	3D cluster residue NOT coupled to a single-residue hotspot
KEAP1	R459	1	0.0383	3D cluster residue NOT coupled to a single-residue hotspot
KEAP1	R460	1	0.0383	3D cluster residue NOT coupled to a single-residue hotspot
KEAP1	I461	1	0.0383	3D cluster residue NOT coupled to a single-residue hotspot
KEAP1	V475	1	0.0383	3D cluster residue NOT coupled to a single-residue hotspot
KEAP1	G476	1	0.0383	3D cluster residue NOT coupled to a single-residue hotspot
KEAP1	G477	1	0.0383	3D cluster residue NOT coupled to a single-residue hotspot
KEAP1	D479	1	0.0383	3D cluster residue NOT coupled to a single-residue hotspot
TBL1XR1	D370	1	0.0384	3D cluster residue NOT coupled to a single-residue hotspot
TBL1XR1	K374	2	0.0384	3D cluster residue NOT coupled to a single-residue hotspot
TBL1XR1	I375	1	0.0384	3D cluster residue NOT coupled to a single-residue hotspot
TBL1XR1	W376	1	0.0384	3D cluster residue NOT coupled to a single-residue hotspot
TBL1XR1	N382	1	0.0384	3D cluster residue NOT coupled to a single-residue hotspot
TBL1XR1	Y395	1	0.0384	3D cluster residue NOT coupled to a single-residue hotspot
TBL1XR1	T396	1	0.0384	3D cluster residue NOT coupled to a single-residue hotspot
APLP1	R605	1	0.0387	3D cluster residue NOT coupled to a single-residue hotspot
APLP1	R606	1	0.0387	3D cluster residue NOT coupled to a single-residue hotspot
APLP1	K607	1	0.0387	3D cluster residue NOT coupled to a single-residue hotspot
APLP1	R632	2	0.0387	3D cluster residue NOT coupled to a single-residue hotspot
APLP1	E633	2	0.0387	3D cluster residue NOT coupled to a single-residue hotspot
APLP1	Q635	1	0.0387	3D cluster residue NOT coupled to a single-residue hotspot
APLP1	K608	1	0.0387	3D cluster residue NOT coupled to a single-residue hotspot
TIGD1	F57	1	0.0388	3D cluster residue NOT coupled to a single-residue hotspot
TIGD1	V61	1	0.0388	3D cluster residue NOT coupled to a single-residue hotspot
TIGD1	M71	1	0.0388	3D cluster residue NOT coupled to a single-residue hotspot
ZNF443	P59	2	0.0392	3D cluster residue NOT coupled to a single-residue hotspot
ZNF443	I91	1	0.0392	3D cluster residue NOT coupled to a single-residue hotspot
ZNF443	G99	1	0.0392	3D cluster residue NOT coupled to a single-residue hotspot
ZNF443	G114	1	0.0392	3D cluster residue NOT coupled to a single-residue hotspot
ZNF443	S116	1	0.0392	3D cluster residue NOT coupled to a single-residue hotspot
KEAP1	N485	1	0.0393	3D cluster residue NOT coupled to a single-residue hotspot
KEAP1	E488	1	0.0393	3D cluster residue NOT coupled to a single-residue hotspot
KEAP1	G523	1	0.0393	3D cluster residue NOT coupled to a single-residue hotspot
KEAP1	Y525	2	0.0393	3D cluster residue NOT coupled to a single-residue hotspot
KEAP1	G527	2	0.0393	3D cluster residue NOT coupled to a single-residue hotspot
KEAP1	M550	1	0.0393	3D cluster residue NOT coupled to a single-residue hotspot
AHSA1	E311	1	0.0395	3D cluster residue NOT coupled to a single-residue hotspot
AHSA1	R314	2	0.0395	3D cluster residue NOT coupled to a single-residue hotspot
AHSA1	T315	1	0.0395	3D cluster residue NOT coupled to a single-residue hotspot
AHSA1	R316	2	0.0395	3D cluster residue NOT coupled to a single-residue hotspot
AHSA1	Q317	1	0.0395	3D cluster residue NOT coupled to a single-residue hotspot
ZEB2	L675	1	0.0395	3D cluster residue NOT coupled to a single-residue hotspot
ZEB2	S678	1	0.0395	3D cluster residue NOT coupled to a single-residue hotspot
ZEB2	Q685	1	0.0395	3D cluster residue NOT coupled to a single-residue hotspot
ZEB2	E690	1	0.0395	3D cluster residue NOT coupled to a single-residue hotspot
TSG101	Y32	1	0.0397	3D cluster residue NOT coupled to a single-residue hotspot
TSG101	L35	1	0.0397	3D cluster residue NOT coupled to a single-residue hotspot
TSG101	I59	1	0.0397	3D cluster residue NOT coupled to a single-residue hotspot
TSG101	P60	1	0.0397	3D cluster residue NOT coupled to a single-residue hotspot
TSG101	P71	1	0.0397	3D cluster residue NOT coupled to a single-residue hotspot
TSG101	M131	1	0.0397	3D cluster residue NOT coupled to a single-residue hotspot
ITGA1	M276	1	0.0399	3D cluster residue NOT coupled to a single-residue hotspot
DDX39B	N288	1	0.0399	3D cluster residue NOT coupled to a single-residue hotspot
DDX39B	A314	1	0.0399	3D cluster residue NOT coupled to a single-residue hotspot
DDX39B	R338	1	0.0399	3D cluster residue NOT coupled to a single-residue hotspot
DDX39B	R339	1	0.0399	3D cluster residue NOT coupled to a single-residue hotspot
DDX39B	L341	2	0.0399	3D cluster residue NOT coupled to a single-residue hotspot
DDX39B	R355	1	0.0399	3D cluster residue NOT coupled to a single-residue hotspot
ARNTL	R83	1	0.0399	3D cluster residue NOT coupled to a single-residue hotspot
ARNTL	R84	4	0.0399	3D cluster residue NOT coupled to a single-residue hotspot
ARNTL	R85	1	0.0399	3D cluster residue NOT coupled to a single-residue hotspot
ARNTL	M88	1	0.0399	3D cluster residue NOT coupled to a single-residue hotspot
TCEB2	R68	1	0.0399	3D cluster residue NOT coupled to a single-residue hotspot
TCEB2	S110	1	0.0399	3D cluster residue NOT coupled to a single-residue hotspot
TCEB2	A112	1	0.0399	3D cluster residue NOT coupled to a single-residue hotspot
NONO	Q72	1	0.0401	3D cluster residue NOT coupled to a single-residue hotspot
NONO	R73	1	0.0401	3D cluster residue NOT coupled to a single-residue hotspot
NONO	R75	2	0.0401	3D cluster residue NOT coupled to a single-residue hotspot
NONO	E102	2	0.0401	3D cluster residue NOT coupled to a single-residue hotspot
NONO	I114	1	0.0401	3D cluster residue NOT coupled to a single-residue hotspot
NONO	R115	1	0.0401	3D cluster residue NOT coupled to a single-residue hotspot
NONO	A122	1	0.0401	3D cluster residue NOT coupled to a single-residue hotspot
NONO	A144	1	0.0401	3D cluster residue NOT coupled to a single-residue hotspot
ADSSL1	L180	1	0.0402	3D cluster residue NOT coupled to a single-residue hotspot
ADSSL1	R181	2	0.0402	3D cluster residue NOT coupled to a single-residue hotspot
ADSSL1	E191	1	0.0402	3D cluster residue NOT coupled to a single-residue hotspot
ADSSL1	F192	1	0.0402	3D cluster residue NOT coupled to a single-residue hotspot
ADSSL1	S193	3	0.0402	3D cluster residue NOT coupled to a single-residue hotspot
ADSSL1	F196	1	0.0402	3D cluster residue NOT coupled to a single-residue hotspot
SLIT2	R493	3	0.0404	3D cluster residue NOT coupled to a single-residue hotspot
SLIT2	K495	1	0.0404	3D cluster residue NOT coupled to a single-residue hotspot
SLIT2	L496	1	0.0404	3D cluster residue NOT coupled to a single-residue hotspot
SLIT2	S497	1	0.0404	3D cluster residue NOT coupled to a single-residue hotspot
SLIT2	C500	1	0.0404	3D cluster residue NOT coupled to a single-residue hotspot
SLIT2	A502	1	0.0404	3D cluster residue NOT coupled to a single-residue hotspot
SLIT2	E529	1	0.0404	3D cluster residue NOT coupled to a single-residue hotspot
SLIT2	H530	1	0.0404	3D cluster residue NOT coupled to a single-residue hotspot
EIF2AK2	S530	1	0.0407	3D cluster residue NOT coupled to a single-residue hotspot
EIF2AK2	E531	1	0.0407	3D cluster residue NOT coupled to a single-residue hotspot
EIF2AK2	R534	1	0.0407	3D cluster residue NOT coupled to a single-residue hotspot
EIF2AK2	L536	1	0.0407	3D cluster residue NOT coupled to a single-residue hotspot
POLI	R372	1	0.0409	3D cluster residue NOT coupled to a single-residue hotspot
POLI	R373	2	0.0409	3D cluster residue NOT coupled to a single-residue hotspot
POLI	R382	2	0.0409	3D cluster residue NOT coupled to a single-residue hotspot
POLI	H427	2	0.0409	3D cluster residue NOT coupled to a single-residue hotspot
POLI	T429	1	0.0409	3D cluster residue NOT coupled to a single-residue hotspot
SMAD4	D355	4	0.0411	3D cluster residue coupled to a single-residue hotspot
SMAD4	Q366	1	0.0411	3D cluster residue coupled to a single-residue hotspot
SNRPN	C43	1	0.0413	3D cluster residue NOT coupled to a single-residue hotspot
SNRPN	D44	1	0.0413	3D cluster residue NOT coupled to a single-residue hotspot
SNRPN	C45	1	0.0413	3D cluster residue NOT coupled to a single-residue hotspot
SNRPN	G68	1	0.0413	3D cluster residue NOT coupled to a single-residue hotspot
SNRPN	L42	1	0.0413	3D cluster residue NOT coupled to a single-residue hotspot
RBP4	T41	1	0.0414	3D cluster residue NOT coupled to a single-residue hotspot
RBP4	A44	1	0.0414	3D cluster residue NOT coupled to a single-residue hotspot
RBP4	T131	2	0.0414	3D cluster residue NOT coupled to a single-residue hotspot
RBP4	A133	1	0.0414	3D cluster residue NOT coupled to a single-residue hotspot
RBP4	S156	2	0.0414	3D cluster residue NOT coupled to a single-residue hotspot
RBP4	L162	1	0.0414	3D cluster residue NOT coupled to a single-residue hotspot
MRPL3	K131	2	0.0415	3D cluster residue NOT coupled to a single-residue hotspot
MRPL3	I161	1	0.0415	3D cluster residue NOT coupled to a single-residue hotspot
MRPL3	F164	1	0.0415	3D cluster residue NOT coupled to a single-residue hotspot
MRPL3	R166	3	0.0415	3D cluster residue NOT coupled to a single-residue hotspot
MRPL3	I187	1	0.0415	3D cluster residue NOT coupled to a single-residue hotspot
MRPL3	P189	1	0.0415	3D cluster residue NOT coupled to a single-residue hotspot
DLC1	A350	4	0.0418	3D cluster residue NOT coupled to a single-residue hotspot
DLC1	R351	3	0.0418	3D cluster residue NOT coupled to a single-residue hotspot
DLC1	D353	1	0.0418	3D cluster residue NOT coupled to a single-residue hotspot
DLC1	M355	2	0.0418	3D cluster residue NOT coupled to a single-residue hotspot
DLC1	S414	1	0.0418	3D cluster residue NOT coupled to a single-residue hotspot
GRB2	E130	1	0.0419	3D cluster residue NOT coupled to a single-residue hotspot
MAP2K1	A132	1	0.0422	3D cluster residue coupled to a single-residue hotspot
ITGB2	K174	1	0.0422	3D cluster residue NOT coupled to a single-residue hotspot
ITGB2	A270	1	0.0422	3D cluster residue NOT coupled to a single-residue hotspot
ITGB2	G271	2	0.0422	3D cluster residue NOT coupled to a single-residue hotspot
ITGB2	G273	2	0.0422	3D cluster residue NOT coupled to a single-residue hotspot
ITGB2	A277	2	0.0422	3D cluster residue NOT coupled to a single-residue hotspot
ITGB2	D300	1	0.0422	3D cluster residue NOT coupled to a single-residue hotspot
MAGIX	R143	1	0.0422	3D cluster residue NOT coupled to a single-residue hotspot
MAGIX	T149	1	0.0422	3D cluster residue NOT coupled to a single-residue hotspot
MAGIX	P150	1	0.0422	3D cluster residue NOT coupled to a single-residue hotspot
MAGIX	L151	1	0.0422	3D cluster residue NOT coupled to a single-residue hotspot
MAGIX	V153	1	0.0422	3D cluster residue NOT coupled to a single-residue hotspot
MAGIX	H187	1	0.0422	3D cluster residue NOT coupled to a single-residue hotspot
DNAJC6	P242	1	0.0428	3D cluster residue NOT coupled to a single-residue hotspot
DNAJC6	F243	1	0.0428	3D cluster residue NOT coupled to a single-residue hotspot
DNAJC6	G250	1	0.0428	3D cluster residue NOT coupled to a single-residue hotspot
DNAJC6	C251	1	0.0428	3D cluster residue NOT coupled to a single-residue hotspot
DNAJC6	R252	5	0.0428	3D cluster residue NOT coupled to a single-residue hotspot
DNAJC6	R278	1	0.0428	3D cluster residue NOT coupled to a single-residue hotspot
DNAJC6	H302	1	0.0428	3D cluster residue NOT coupled to a single-residue hotspot
DNAJC6	I284	1	0.0428	3D cluster residue NOT coupled to a single-residue hotspot
ZNF548	A238	2	0.0431	3D cluster residue NOT coupled to a single-residue hotspot
ZNF548	N239	1	0.0431	3D cluster residue NOT coupled to a single-residue hotspot
ZNF548	C286	1	0.0431	3D cluster residue NOT coupled to a single-residue hotspot
ZNF548	K288	1	0.0431	3D cluster residue NOT coupled to a single-residue hotspot
ZNF548	F289	1	0.0431	3D cluster residue NOT coupled to a single-residue hotspot
ZNF548	R291	2	0.0431	3D cluster residue NOT coupled to a single-residue hotspot
JPH2	D274	1	0.0432	3D cluster residue NOT coupled to a single-residue hotspot
JPH2	A277	2	0.0432	3D cluster residue NOT coupled to a single-residue hotspot
JPH2	D298	1	0.0432	3D cluster residue NOT coupled to a single-residue hotspot
JPH2	E307	3	0.0432	3D cluster residue NOT coupled to a single-residue hotspot
JPH2	R308	4	0.0432	3D cluster residue NOT coupled to a single-residue hotspot
JPH2	K348	1	0.0432	3D cluster residue NOT coupled to a single-residue hotspot
JPH2	T350	1	0.0432	3D cluster residue NOT coupled to a single-residue hotspot
JPH2	R352	1	0.0432	3D cluster residue NOT coupled to a single-residue hotspot
JPH2	R353	1	0.0432	3D cluster residue NOT coupled to a single-residue hotspot
ZNF548	F233	1	0.0432	3D cluster residue NOT coupled to a single-residue hotspot
AMY2A	P59	2	0.0432	3D cluster residue NOT coupled to a single-residue hotspot
AMY2A	P72	1	0.0432	3D cluster residue NOT coupled to a single-residue hotspot
AMY2A	R76	2	0.0432	3D cluster residue NOT coupled to a single-residue hotspot
AMY2A	P79	2	0.0432	3D cluster residue NOT coupled to a single-residue hotspot
AMY1A	A322	1	0.0432	3D cluster residue NOT coupled to a single-residue hotspot
AMY1A	I327	1	0.0432	3D cluster residue NOT coupled to a single-residue hotspot
AMY1A	D332	1	0.0432	3D cluster residue NOT coupled to a single-residue hotspot
AMY1A	W331	1	0.0432	3D cluster residue NOT coupled to a single-residue hotspot
TCF21	E141	1	0.0433	3D cluster residue NOT coupled to a single-residue hotspot
TCF21	G143	2	0.0433	3D cluster residue NOT coupled to a single-residue hotspot
TCF21	Y144	1	0.0433	3D cluster residue NOT coupled to a single-residue hotspot
TCF21	P147	1	0.0433	3D cluster residue NOT coupled to a single-residue hotspot
TCF21	E161	1	0.0433	3D cluster residue NOT coupled to a single-residue hotspot
ATP4A	R330	4	0.0436	3D cluster residue NOT coupled to a single-residue hotspot
ATP4A	A331	1	0.0436	3D cluster residue NOT coupled to a single-residue hotspot
ATP4A	M332	1	0.0436	3D cluster residue NOT coupled to a single-residue hotspot
NONO	E162	1	0.0439	3D cluster residue NOT coupled to a single-residue hotspot
NONO	I180	1	0.0439	3D cluster residue NOT coupled to a single-residue hotspot
NONO	R184	1	0.0439	3D cluster residue NOT coupled to a single-residue hotspot
NONO	C208	1	0.0439	3D cluster residue NOT coupled to a single-residue hotspot
NONO	S212	1	0.0439	3D cluster residue NOT coupled to a single-residue hotspot
NONO	F213	1	0.0439	3D cluster residue NOT coupled to a single-residue hotspot
NONO	P226	1	0.0439	3D cluster residue NOT coupled to a single-residue hotspot
NONO	Q229	1	0.0439	3D cluster residue NOT coupled to a single-residue hotspot
CRY1	K329	1	0.044	3D cluster residue NOT coupled to a single-residue hotspot
CRY1	A331	1	0.044	3D cluster residue NOT coupled to a single-residue hotspot
CRY1	E332	1	0.044	3D cluster residue NOT coupled to a single-residue hotspot
CRY1	G333	1	0.044	3D cluster residue NOT coupled to a single-residue hotspot
CRY1	R334	1	0.044	3D cluster residue NOT coupled to a single-residue hotspot
CRY1	D341	1	0.044	3D cluster residue NOT coupled to a single-residue hotspot
CRY1	M470	1	0.044	3D cluster residue NOT coupled to a single-residue hotspot
RPS6KB1	L94	1	0.044	3D cluster residue NOT coupled to a single-residue hotspot
RPS6KB1	R95	2	0.044	3D cluster residue NOT coupled to a single-residue hotspot
RPS6KB1	V105	1	0.044	3D cluster residue NOT coupled to a single-residue hotspot
RPS6KB1	Q107	1	0.044	3D cluster residue NOT coupled to a single-residue hotspot
RPS6KB1	Q389	1	0.044	3D cluster residue NOT coupled to a single-residue hotspot
CASP1	A329	1	0.0442	3D cluster residue NOT coupled to a single-residue hotspot
CASP1	C331	1	0.0442	3D cluster residue NOT coupled to a single-residue hotspot
CASP1	S332	1	0.0442	3D cluster residue NOT coupled to a single-residue hotspot
CASP1	P335	1	0.0442	3D cluster residue NOT coupled to a single-residue hotspot
CASP1	M386	1	0.0442	3D cluster residue NOT coupled to a single-residue hotspot
CASP1	T388	1	0.0442	3D cluster residue NOT coupled to a single-residue hotspot
CASP1	E390	1	0.0442	3D cluster residue NOT coupled to a single-residue hotspot
ZNF320	R237	1	0.0447	3D cluster residue NOT coupled to a single-residue hotspot
ZNF320	S238	1	0.0447	3D cluster residue NOT coupled to a single-residue hotspot
ZNF320	G241	1	0.0447	3D cluster residue NOT coupled to a single-residue hotspot
ZNF320	E242	2	0.0447	3D cluster residue NOT coupled to a single-residue hotspot
ZNF320	H295	1	0.0447	3D cluster residue NOT coupled to a single-residue hotspot
ZNF320	T296	1	0.0447	3D cluster residue NOT coupled to a single-residue hotspot
ZNF320	K299	1	0.0447	3D cluster residue NOT coupled to a single-residue hotspot
HDAC3	Q52	1	0.0448	3D cluster residue NOT coupled to a single-residue hotspot
HDAC3	F101	1	0.0448	3D cluster residue NOT coupled to a single-residue hotspot
HDAC3	S105	2	0.0448	3D cluster residue NOT coupled to a single-residue hotspot
HDAC3	R106	2	0.0448	3D cluster residue NOT coupled to a single-residue hotspot
HDAC3	A110	2	0.0448	3D cluster residue NOT coupled to a single-residue hotspot
TRIM24	E999	1	0.0448	3D cluster residue NOT coupled to a single-residue hotspot
TRIM24	L1001	1	0.0448	3D cluster residue NOT coupled to a single-residue hotspot
TRIM24	K1002	1	0.0448	3D cluster residue NOT coupled to a single-residue hotspot
TRIM24	F1010	1	0.0448	3D cluster residue NOT coupled to a single-residue hotspot
PPP2R1A	S256	6	0.045	3D cluster residue NOT coupled to a single-residue hotspot
PPP2R1A	W257	1	0.045	3D cluster residue NOT coupled to a single-residue hotspot
PPP2R1A	R258	4	0.045	3D cluster residue coupled to a single-residue hotspot
PPP2R1A	R260	2	0.045	3D cluster residue NOT coupled to a single-residue hotspot
PPP2R1A	E297	2	0.045	3D cluster residue NOT coupled to a single-residue hotspot
PPP2R1A	V298	1	0.045	3D cluster residue NOT coupled to a single-residue hotspot
PPFIA3	V858	1	0.045	3D cluster residue NOT coupled to a single-residue hotspot
PPFIA3	A860	1	0.045	3D cluster residue NOT coupled to a single-residue hotspot
PPFIA3	C861	1	0.045	3D cluster residue NOT coupled to a single-residue hotspot
PPFIA3	R862	1	0.045	3D cluster residue NOT coupled to a single-residue hotspot
POTEE	A930	1	0.0451	3D cluster residue NOT coupled to a single-residue hotspot
POTEE	S933	2	0.0451	3D cluster residue NOT coupled to a single-residue hotspot
POTEE	S935	1	0.0451	3D cluster residue NOT coupled to a single-residue hotspot
POTEE	E937	2	0.0451	3D cluster residue NOT coupled to a single-residue hotspot
POTEE	K938	2	0.0451	3D cluster residue NOT coupled to a single-residue hotspot
POTEE	S939	2	0.0451	3D cluster residue NOT coupled to a single-residue hotspot
POTEE	T949	1	0.0451	3D cluster residue NOT coupled to a single-residue hotspot
ITGAM	L154	1	0.0453	3D cluster residue NOT coupled to a single-residue hotspot
ITGAM	D156	1	0.0453	3D cluster residue NOT coupled to a single-residue hotspot
ITGAM	S158	2	0.0453	3D cluster residue NOT coupled to a single-residue hotspot
ITGAM	F166	2	0.0453	3D cluster residue NOT coupled to a single-residue hotspot
ITGAM	R224	2	0.0453	3D cluster residue NOT coupled to a single-residue hotspot
ITGAM	T225	1	0.0453	3D cluster residue NOT coupled to a single-residue hotspot
ITGAM	D258	1	0.0453	3D cluster residue NOT coupled to a single-residue hotspot
ANKLE2	E318	1	0.0453	3D cluster residue NOT coupled to a single-residue hotspot
ANKLE2	A612	1	0.0453	3D cluster residue NOT coupled to a single-residue hotspot
ANKLE2	L550	1	0.0453	3D cluster residue NOT coupled to a single-residue hotspot
TTC14	A689	1	0.0453	3D cluster residue NOT coupled to a single-residue hotspot
TTC14	H690	1	0.0453	3D cluster residue NOT coupled to a single-residue hotspot
TTC14	S693	1	0.0453	3D cluster residue NOT coupled to a single-residue hotspot
TTC14	R694	1	0.0453	3D cluster residue NOT coupled to a single-residue hotspot
TTC14	D695	1	0.0453	3D cluster residue NOT coupled to a single-residue hotspot
TTC14	F696	1	0.0453	3D cluster residue NOT coupled to a single-residue hotspot
TTC14	P727	1	0.0453	3D cluster residue NOT coupled to a single-residue hotspot
S100A14	E39	1	0.0456	3D cluster residue NOT coupled to a single-residue hotspot
S100A14	K78	1	0.0456	3D cluster residue NOT coupled to a single-residue hotspot
S100A14	E80	1	0.0456	3D cluster residue NOT coupled to a single-residue hotspot
S100A14	R82	1	0.0456	3D cluster residue NOT coupled to a single-residue hotspot
S100A14	S83	1	0.0456	3D cluster residue NOT coupled to a single-residue hotspot
ADGRB2	P1425	2	0.0459	3D cluster residue NOT coupled to a single-residue hotspot
ADGRB2	P1427	1	0.0459	3D cluster residue NOT coupled to a single-residue hotspot
ADGRB2	P1428	1	0.0459	3D cluster residue NOT coupled to a single-residue hotspot
ADGRB2	A1432	1	0.0459	3D cluster residue NOT coupled to a single-residue hotspot
ADGRB2	R1433	1	0.0459	3D cluster residue NOT coupled to a single-residue hotspot
PTPRD	A420	1	0.046	3D cluster residue NOT coupled to a single-residue hotspot
PTPRD	P421	3	0.046	3D cluster residue NOT coupled to a single-residue hotspot
PTPRD	E440	1	0.046	3D cluster residue NOT coupled to a single-residue hotspot
PTPRD	P441	1	0.046	3D cluster residue NOT coupled to a single-residue hotspot
PTPRD	G450	1	0.046	3D cluster residue NOT coupled to a single-residue hotspot
PTPRD	R452	1	0.046	3D cluster residue NOT coupled to a single-residue hotspot
PTPRD	A494	2	0.046	3D cluster residue NOT coupled to a single-residue hotspot
PTPRD	D500	2	0.046	3D cluster residue NOT coupled to a single-residue hotspot
PTPRD	P502	1	0.046	3D cluster residue NOT coupled to a single-residue hotspot
PTPRD	L503	1	0.046	3D cluster residue NOT coupled to a single-residue hotspot
EP300	F1373	1	0.0464	3D cluster residue coupled to a single-residue hotspot
ITGB1	K163	1	0.0464	3D cluster residue NOT coupled to a single-residue hotspot
ITGB1	V236	1	0.0464	3D cluster residue NOT coupled to a single-residue hotspot
COL3A1	P182	2	0.0465	3D cluster residue NOT coupled to a single-residue hotspot
COL3A1	G183	1	0.0465	3D cluster residue NOT coupled to a single-residue hotspot
COL3A1	P184	1	0.0465	3D cluster residue NOT coupled to a single-residue hotspot
COL3A1	P185	1	0.0465	3D cluster residue NOT coupled to a single-residue hotspot
COL3A1	G186	1	0.0465	3D cluster residue NOT coupled to a single-residue hotspot
TP53	K132	34	0.0467	Single-residue hotspot
TP53	M133	3	0.0467	3D cluster residue coupled to a single-residue hotspot
TP53	F134	6	0.0467	3D cluster residue coupled to a single-residue hotspot
TP53	C135	26	0.0467	Single-residue hotspot
TP53	E271	16	0.0467	3D cluster residue coupled to a single-residue hotspot
MTOR	A1971	3	0.0468	3D cluster residue NOT coupled to a single-residue hotspot
MTOR	I1973	2	0.0468	3D cluster residue NOT coupled to a single-residue hotspot
MTOR	Y1974	1	0.0468	3D cluster residue NOT coupled to a single-residue hotspot
MTOR	T1977	3	0.0468	3D cluster residue NOT coupled to a single-residue hotspot
MTOR	M1998	1	0.0468	3D cluster residue NOT coupled to a single-residue hotspot
MTOR	V2006	2	0.0468	3D cluster residue NOT coupled to a single-residue hotspot
ACTA2	E109	2	0.0469	3D cluster residue NOT coupled to a single-residue hotspot
ACTA2	K115	1	0.0469	3D cluster residue NOT coupled to a single-residue hotspot
ACTA2	N117	1	0.0469	3D cluster residue NOT coupled to a single-residue hotspot
ACTA2	R118	2	0.0469	3D cluster residue NOT coupled to a single-residue hotspot
ACTA2	Q123	2	0.0469	3D cluster residue NOT coupled to a single-residue hotspot
ADCY5	I470	1	0.0472	3D cluster residue NOT coupled to a single-residue hotspot
ADCY5	A487	1	0.0472	3D cluster residue NOT coupled to a single-residue hotspot
ADCY5	Q488	1	0.0472	3D cluster residue NOT coupled to a single-residue hotspot
ADCY5	E496	1	0.0472	3D cluster residue NOT coupled to a single-residue hotspot
ADCY5	A499	2	0.0472	3D cluster residue NOT coupled to a single-residue hotspot
ADCY5	D502	1	0.0472	3D cluster residue NOT coupled to a single-residue hotspot
ADCY5	G598	3	0.0472	3D cluster residue NOT coupled to a single-residue hotspot
RBM46	R271	1	0.0473	3D cluster residue NOT coupled to a single-residue hotspot
RBM46	D272	1	0.0473	3D cluster residue NOT coupled to a single-residue hotspot
RBM46	A274	1	0.0473	3D cluster residue NOT coupled to a single-residue hotspot
RBM46	F275	1	0.0473	3D cluster residue NOT coupled to a single-residue hotspot
RBM46	E282	1	0.0473	3D cluster residue NOT coupled to a single-residue hotspot
RBM46	R316	1	0.0473	3D cluster residue NOT coupled to a single-residue hotspot
SLC25A11	S201	1	0.0473	3D cluster residue NOT coupled to a single-residue hotspot
SLC25A11	Y259	1	0.0473	3D cluster residue NOT coupled to a single-residue hotspot
SLC25A11	K260	1	0.0473	3D cluster residue NOT coupled to a single-residue hotspot
SLC25A11	N261	1	0.0473	3D cluster residue NOT coupled to a single-residue hotspot
SLC25A11	V265	1	0.0473	3D cluster residue NOT coupled to a single-residue hotspot
GUCY1B3	R40	1	0.0473	3D cluster residue NOT coupled to a single-residue hotspot
GUCY1B3	I41	1	0.0473	3D cluster residue NOT coupled to a single-residue hotspot
GUCY1B3	A55	1	0.0473	3D cluster residue NOT coupled to a single-residue hotspot
GUCY1B3	S56	1	0.0473	3D cluster residue NOT coupled to a single-residue hotspot
GUCY1B3	K57	1	0.0473	3D cluster residue NOT coupled to a single-residue hotspot
PLEKHA6	D86	2	0.0474	3D cluster residue NOT coupled to a single-residue hotspot
PLEKHA6	G102	1	0.0474	3D cluster residue NOT coupled to a single-residue hotspot
CCL7	F38	1	0.0475	3D cluster residue NOT coupled to a single-residue hotspot
CCL7	R53	2	0.0475	3D cluster residue NOT coupled to a single-residue hotspot
CCL7	R61	3	0.0475	3D cluster residue NOT coupled to a single-residue hotspot
CCL7	A63	1	0.0475	3D cluster residue NOT coupled to a single-residue hotspot
CCL7	I65	1	0.0475	3D cluster residue NOT coupled to a single-residue hotspot
CCL7	A76	1	0.0475	3D cluster residue NOT coupled to a single-residue hotspot
CCL7	D77	1	0.0475	3D cluster residue NOT coupled to a single-residue hotspot
ECHDC3	A86	1	0.0478	3D cluster residue NOT coupled to a single-residue hotspot
ECHDC3	H138	1	0.0478	3D cluster residue NOT coupled to a single-residue hotspot
ECHDC3	V140	1	0.0478	3D cluster residue NOT coupled to a single-residue hotspot
ECHDC3	D162	1	0.0478	3D cluster residue NOT coupled to a single-residue hotspot
ECHDC3	S249	1	0.0478	3D cluster residue NOT coupled to a single-residue hotspot
C3	M479	1	0.0479	3D cluster residue NOT coupled to a single-residue hotspot
C3	R481	1	0.0479	3D cluster residue NOT coupled to a single-residue hotspot
C3	A482	3	0.0479	3D cluster residue NOT coupled to a single-residue hotspot
C3	E484	2	0.0479	3D cluster residue NOT coupled to a single-residue hotspot
C3	R508	2	0.0479	3D cluster residue NOT coupled to a single-residue hotspot
C3	D513	1	0.0479	3D cluster residue NOT coupled to a single-residue hotspot
HIST1H4E	K92	1	0.0481	3D cluster residue NOT coupled to a single-residue hotspot
HIST1H4E	R93	3	0.0481	3D cluster residue NOT coupled to a single-residue hotspot
HIST1H4E	G95	2	0.0481	3D cluster residue NOT coupled to a single-residue hotspot
HIST2H3D	K123	1	0.0481	3D cluster residue NOT coupled to a single-residue hotspot
HIST2H3D	D124	1	0.0481	3D cluster residue NOT coupled to a single-residue hotspot
HIST2H3D	I125	1	0.0481	3D cluster residue NOT coupled to a single-residue hotspot
HIST2H3D	L127	1	0.0481	3D cluster residue NOT coupled to a single-residue hotspot
HIST2H3D	R130	1	0.0481	3D cluster residue NOT coupled to a single-residue hotspot
PRELID1	Q24	1	0.0483	3D cluster residue NOT coupled to a single-residue hotspot
PRELID1	S52	1	0.0483	3D cluster residue NOT coupled to a single-residue hotspot
PRELID1	R53	1	0.0483	3D cluster residue NOT coupled to a single-residue hotspot
CR1L	S349	1	0.0484	3D cluster residue NOT coupled to a single-residue hotspot
CR1L	C350	1	0.0484	3D cluster residue NOT coupled to a single-residue hotspot
CR1L	Q369	1	0.0484	3D cluster residue NOT coupled to a single-residue hotspot
CR1L	L370	1	0.0484	3D cluster residue NOT coupled to a single-residue hotspot
PYGM	S461	1	0.0485	3D cluster residue NOT coupled to a single-residue hotspot
PYGM	Q481	1	0.0485	3D cluster residue NOT coupled to a single-residue hotspot
PYGM	K483	1	0.0485	3D cluster residue NOT coupled to a single-residue hotspot
PYGM	T484	1	0.0485	3D cluster residue NOT coupled to a single-residue hotspot
PYGM	R816	1	0.0485	3D cluster residue NOT coupled to a single-residue hotspot
PYGM	T817	1	0.0485	3D cluster residue NOT coupled to a single-residue hotspot
PYGM	Y821	1	0.0485	3D cluster residue NOT coupled to a single-residue hotspot
PYGM	E824	2	0.0485	3D cluster residue NOT coupled to a single-residue hotspot
MAPK1	Y316	1	0.0486	3D cluster residue coupled to a single-residue hotspot
EPHA1	S452	1	0.0486	3D cluster residue NOT coupled to a single-residue hotspot
EPHA1	L453	1	0.0486	3D cluster residue NOT coupled to a single-residue hotspot
EPHA1	V514	2	0.0486	3D cluster residue NOT coupled to a single-residue hotspot
EPHA1	R517	2	0.0486	3D cluster residue NOT coupled to a single-residue hotspot
EPHA1	F527	1	0.0486	3D cluster residue NOT coupled to a single-residue hotspot
EPHA1	S528	1	0.0486	3D cluster residue NOT coupled to a single-residue hotspot
EPHA1	P529	1	0.0486	3D cluster residue NOT coupled to a single-residue hotspot
OXSM	A347	1	0.0486	3D cluster residue NOT coupled to a single-residue hotspot
OXSM	A389	1	0.0486	3D cluster residue NOT coupled to a single-residue hotspot
OXSM	G391	1	0.0486	3D cluster residue NOT coupled to a single-residue hotspot
OXSM	V393	1	0.0486	3D cluster residue NOT coupled to a single-residue hotspot
OXSM	E394	1	0.0486	3D cluster residue NOT coupled to a single-residue hotspot
OXSM	T442	1	0.0486	3D cluster residue NOT coupled to a single-residue hotspot
OXSM	N443	1	0.0486	3D cluster residue NOT coupled to a single-residue hotspot
OXSM	G212	1	0.0486	3D cluster residue NOT coupled to a single-residue hotspot
OXSM	A213	1	0.0486	3D cluster residue NOT coupled to a single-residue hotspot
WDR75	F506	1	0.0486	3D cluster residue NOT coupled to a single-residue hotspot
WDR75	S507	1	0.0486	3D cluster residue NOT coupled to a single-residue hotspot
WDR75	E508	1	0.0486	3D cluster residue NOT coupled to a single-residue hotspot
WDR75	S511	2	0.0486	3D cluster residue NOT coupled to a single-residue hotspot
ACVR1B	H333	1	0.0487	3D cluster residue NOT coupled to a single-residue hotspot
ACVR1B	D335	2	0.0487	3D cluster residue NOT coupled to a single-residue hotspot
ACVR1B	F398	1	0.0487	3D cluster residue NOT coupled to a single-residue hotspot
TICAM1	E105	1	0.0488	3D cluster residue NOT coupled to a single-residue hotspot
EHMT1	L777	1	0.0489	3D cluster residue NOT coupled to a single-residue hotspot
EHMT1	A780	1	0.0489	3D cluster residue NOT coupled to a single-residue hotspot
EHMT1	A797	2	0.0489	3D cluster residue NOT coupled to a single-residue hotspot
EHMT1	N798	1	0.0489	3D cluster residue NOT coupled to a single-residue hotspot
EHMT1	T801	1	0.0489	3D cluster residue NOT coupled to a single-residue hotspot
EHMT1	P809	1	0.0489	3D cluster residue NOT coupled to a single-residue hotspot
RNF41	A209	1	0.049	3D cluster residue NOT coupled to a single-residue hotspot
RNF41	A277	1	0.049	3D cluster residue NOT coupled to a single-residue hotspot
RNF41	R279	1	0.049	3D cluster residue NOT coupled to a single-residue hotspot
RNF41	P281	2	0.049	3D cluster residue NOT coupled to a single-residue hotspot
RNF41	E315	1	0.049	3D cluster residue NOT coupled to a single-residue hotspot
RNF41	E316	1	0.049	3D cluster residue NOT coupled to a single-residue hotspot
EIF1AX	G8	2	0.0494	3D cluster residue NOT coupled to a single-residue hotspot
EIF1AX	G9	4	0.0494	3D cluster residue NOT coupled to a single-residue hotspot
EIF1AX	K10	2	0.0494	3D cluster residue NOT coupled to a single-residue hotspot
EIF1AX	R12	1	0.0494	3D cluster residue NOT coupled to a single-residue hotspot
EIF1AX	R13	3	0.0494	3D cluster residue NOT coupled to a single-residue hotspot
TUBA3D	H406	1	0.0494	3D cluster residue NOT coupled to a single-residue hotspot
TUBA3D	E415	1	0.0494	3D cluster residue NOT coupled to a single-residue hotspot
HGFAC	P453	1	0.0495	3D cluster residue NOT coupled to a single-residue hotspot
HGFAC	P454	2	0.0495	3D cluster residue NOT coupled to a single-residue hotspot
HGFAC	R455	1	0.0495	3D cluster residue NOT coupled to a single-residue hotspot
HGFAC	V458	1	0.0495	3D cluster residue NOT coupled to a single-residue hotspot
HGFAC	S459	1	0.0495	3D cluster residue NOT coupled to a single-residue hotspot
HGFAC	V460	1	0.0495	3D cluster residue NOT coupled to a single-residue hotspot
HGFAC	G478	1	0.0495	3D cluster residue NOT coupled to a single-residue hotspot
PIK3R1	Y580	2	0.0497	3D cluster residue NOT coupled to a single-residue hotspot
ZNF664	L186	1	0.0499	3D cluster residue NOT coupled to a single-residue hotspot
ZNF664	R191	1	0.0499	3D cluster residue NOT coupled to a single-residue hotspot
ZNF664	E196	1	0.0499	3D cluster residue NOT coupled to a single-residue hotspot
ZNF664	P198	1	0.0499	3D cluster residue NOT coupled to a single-residue hotspot
ZNF664	A207	1	0.0499	3D cluster residue NOT coupled to a single-residue hotspot
ZNF664	R219	2	0.0499	3D cluster residue NOT coupled to a single-residue hotspot
MMEL1	R126	1	0.0499	3D cluster residue NOT coupled to a single-residue hotspot
MMEL1	V128	1	0.0499	3D cluster residue NOT coupled to a single-residue hotspot
MMEL1	E131	3	0.0499	3D cluster residue NOT coupled to a single-residue hotspot
MMEL1	D140	1	0.0499	3D cluster residue NOT coupled to a single-residue hotspot
MMEL1	G185	1	0.0499	3D cluster residue NOT coupled to a single-residue hotspot
GATA1	R270	1	0.0499	3D cluster residue NOT coupled to a single-residue hotspot
GATA1	P277	1	0.0499	3D cluster residue NOT coupled to a single-residue hotspot
GATA1	V278	1	0.0499	3D cluster residue NOT coupled to a single-residue hotspot
GATA1	C279	1	0.0499	3D cluster residue NOT coupled to a single-residue hotspot
GATA1	G283	1	0.0499	3D cluster residue NOT coupled to a single-residue hotspot
GATA1	L284	1	0.0499	3D cluster residue NOT coupled to a single-residue hotspot
RORC	F377	1	0.05	3D cluster residue NOT coupled to a single-residue hotspot
RORC	S398	1	0.05	3D cluster residue NOT coupled to a single-residue hotspot
RORC	F388	1	0.05	3D cluster residue NOT coupled to a single-residue hotspot
[truncated: 1,406 more rows]
