# Supplementary material for: 3D clusters of somatic mutations in cancer reveal numerous rare mutations as functional targets
Source: Genome Med. 2017 Jan 23;9:4. doi: 10.1186/s13073-016-0393-x (PMC5260099; doi:10.1186/s13073-016-0393-x)
Supplement: Additional file 4: Table S3. — The numbers of 3D cluster residues per gene by residue class. (XLSX 24 kb) [file 13073_2016_393_MOESM4_ESM.xlsx]

## Sheet: Table S3
Table S3: The numbers of 3D cluster residues per gene breaking down by residue class
	# residues in 3D clusters
Gene	3D cluster residue NOT coupled to a single-residue hotspot	3D cluster residue coupled to a single-residue hotspot	Single-residue hotspot	All
TP53	8	26	32	66
PTEN	11	35	2	48
SMAD4	18	12	3	33
KEAP1	26	0	0	26
PPP2R1A	8	15	2	25
ZNF98	23	0	0	23
VHL	13	9	1	23
EGFR	2	16	4	22
PTPN11	0	18	3	21
SLIT2	21	0	0	21
CFH	21	0	0	21
PTPRD	21	0	0	21
BRAF	0	10	8	18
SERPINB3	17	0	0	17
PIK3R1	4	10	2	16
KDR	16	0	0	16
NONO	16	0	0	16
RHOA	4	9	2	15
NOTCH1	15	0	0	15
C3	15	0	0	15
KRAS	0	10	4	14
THBS2	14	0	0	14
MTOR	6	7	1	14
EP300	0	11	2	13
PBRM1	13	0	0	13
SPOP	0	9	4	13
ITGA1	12	0	0	12
FLNA	12	0	0	12
ITGA4	12	0	0	12
MDGA2	12	0	0	12
MNDA	12	0	0	12
DPP6	12	0	0	12
KMT2C	12	0	0	12
SETD2	12	0	0	12
RBBP7	11	0	0	11
RORC	11	0	0	11
DPYSL3	11	0	0	11
TMPRSS11E	11	0	0	11
KPNB1	11	0	0	11
PCDHB13	11	0	0	11
CDH1	11	0	0	11
RB1	11	0	0	11
PCDHB8	11	0	0	11
CBL	11	0	0	11
ESYT2	11	0	0	11
WDR75	10	0	0	10
TUBA3D	10	0	0	10
CREBBP	10	0	0	10
ZNF443	10	0	0	10
LRRC3B	10	0	0	10
PARP1	10	0	0	10
NCF1	10	0	0	10
KCNH5	10	0	0	10
ITGB1	10	0	0	10
EPHB1	10	0	0	10
PLEKHA6	10	0	0	10
HIST1H2BD	10	0	0	10
ACVR1B	10	0	0	10
HGFAC	10	0	0	10
PCDHA4	10	0	0	10
STK24	10	0	0	10
KLHL3	10	0	0	10
ACACA	10	0	0	10
HIST1H4L	9	0	0	9
CLTC	9	0	0	9
CD300C	9	0	0	9
ANKLE2	9	0	0	9
CDKN2C	9	0	0	9
EEF1A1	9	0	0	9
ANK1	9	0	0	9
TGFBI	9	0	0	9
PTPRR	9	0	0	9
TRPV1	9	0	0	9
JPH2	9	0	0	9
ITGAM	9	0	0	9
OXSM	9	0	0	9
ZIC1	9	0	0	9
STIM1	8	0	0	8
HRAS	0	5	3	8
FBXW7	0	5	3	8
KDM4B	8	0	0	8
PTK2B	8	0	0	8
PLEKHH2	8	0	0	8
FGF9	8	0	0	8
CAND1	8	0	0	8
CUL5	8	0	0	8
IL13RA2	8	0	0	8
HDAC8	8	0	0	8
PIK3CA	0	4	4	8
ATP1A3	8	0	0	8
NRAS	0	5	3	8
CR1	8	0	0	8
FHL5	8	0	0	8
HIST1H2BC	8	0	0	8
IQUB	8	0	0	8
GRB2	8	0	0	8
MAP2K1	0	6	2	8
ABCB1	8	0	0	8
PDE11A	8	0	0	8
KDM5C	8	0	0	8
TBL1XR1	8	0	0	8
DNAJC6	8	0	0	8
CCL7	8	0	0	8
HIST2H3D	8	0	0	8
PYGM	8	0	0	8
COLEC11	8	0	0	8
CTSL	8	0	0	8
PTPRF	8	0	0	8
ETV6	8	0	0	8
F7	8	0	0	8
DCC	8	0	0	8
CACNA1B	8	0	0	8
PLEK	8	0	0	8
SMAD3	8	0	0	8
PPP3CA	7	0	0	7
THRA	7	0	0	7
TICAM1	7	0	0	7
SYT14	7	0	0	7
PROCR	7	0	0	7
CHN2	7	0	0	7
CACNA1E	7	0	0	7
SIRT3	7	0	0	7
RBP2	7	0	0	7
GABPA	7	0	0	7
SOX6	7	0	0	7
CALM1	7	0	0	7
MAPK1	0	6	1	7
MGAT1	7	0	0	7
C10ORF71	7	0	0	7
NEBL	7	0	0	7
HIST1H2BL	7	0	0	7
CYP2A6	7	0	0	7
UNC5C	7	0	0	7
GPT2	7	0	0	7
UNC79	7	0	0	7
RYR2	7	0	0	7
MZF1	7	0	0	7
ASMT	7	0	0	7
MCF2	7	0	0	7
CABP1	7	0	0	7
AOC1	7	0	0	7
CAMK1	7	0	0	7
SMG7	7	0	0	7
APLP1	7	0	0	7
ZNF548	7	0	0	7
CRY1	7	0	0	7
CASP1	7	0	0	7
ZNF320	7	0	0	7
POTEE	7	0	0	7
TTC14	7	0	0	7
ADCY5	7	0	0	7
EPHA1	7	0	0	7
CFL1	7	0	0	7
CTCFL	7	0	0	7
C2ORF16	7	0	0	7
BACH2	7	0	0	7
PGR	7	0	0	7
SORL1	7	0	0	7
SYT7	7	0	0	7
CEP164	7	0	0	7
ITFG1	7	0	0	7
FLT1	7	0	0	7
CUL1	7	0	0	7
MKX	7	0	0	7
POTEF	7	0	0	7
COL22A1	7	0	0	7
DLX5	7	0	0	7
RHCG	7	0	0	7
LCMT1	7	0	0	7
TNR	7	0	0	7
SMC1A	7	0	0	7
ALOX15B	7	0	0	7
RGS6	7	0	0	7
GAS2L3	7	0	0	7
PRLR	7	0	0	7
DDX3X	7	0	0	7
HIST1H4K	6	0	0	6
NGFR	6	0	0	6
CSF1	6	0	0	6
PAXIP1	6	0	0	6
ACP1	6	0	0	6
PTBP2	6	0	0	6
TXNL4A	6	0	0	6
SLC25A5	6	0	0	6
VIM	6	0	0	6
CTPS1	6	0	0	6
RNF111	6	0	0	6
PUM1	6	0	0	6
UQCRFS1	6	0	0	6
HIC2	6	0	0	6
TUBB2B	6	0	0	6
FMNL3	6	0	0	6
TTK	6	0	0	6
PRPF31	6	0	0	6
NUF2	6	0	0	6
PTPN1	6	0	0	6
NMT1	6	0	0	6
USH1C	6	0	0	6
DCN	6	0	0	6
GRIA2	6	0	0	6
ACAT1	6	0	0	6
CDK8	6	0	0	6
SSBP1	6	0	0	6
SNRNP200	6	0	0	6
NCS1	6	0	0	6
DOT1L	6	0	0	6
ATXN1	6	0	0	6
GNAI3	6	0	0	6
MASP2	6	0	0	6
TSG101	6	0	0	6
DDX39B	6	0	0	6
ADSSL1	6	0	0	6
RBP4	6	0	0	6
MRPL3	6	0	0	6
ITGB2	6	0	0	6
MAGIX	6	0	0	6
RBM46	6	0	0	6
EHMT1	6	0	0	6
RNF41	6	0	0	6
ZNF664	6	0	0	6
GATA1	6	0	0	6
DNM2	6	0	0	6
GPAM	6	0	0	6
STARD5	6	0	0	6
RAB33B	6	0	0	6
EGR3	6	0	0	6
NEIL1	6	0	0	6
RECQL	6	0	0	6
POLM	6	0	0	6
RPS6KA3	6	0	0	6
HIST1H2BB	6	0	0	6
TRIM9	6	0	0	6
TH	6	0	0	6
NCKAP1L	6	0	0	6
PPIP5K2	6	0	0	6
TOX	6	0	0	6
SOS1	6	0	0	6
IL21R	6	0	0	6
MAP1B	6	0	0	6
DPP4	6	0	0	6
HIST1H2BH	6	0	0	6
IL6ST	6	0	0	6
MOB1B	6	0	0	6
ABCB6	6	0	0	6
TRAP1	6	0	0	6
CLASP1	6	0	0	6
INPP4A	6	0	0	6
TAF4B	6	0	0	6
NSD1	6	0	0	6
ISPD	6	0	0	6
RGAG4	6	0	0	6
CAMK2D	6	0	0	6
S100A2	6	0	0	6
HIST1H2AH	6	0	0	6
EPHB2	6	0	0	6
ANXA6	6	0	0	6
DUSP9	6	0	0	6
CASP7	6	0	0	6
RAB30	6	0	0	6
TNFSF18	6	0	0	6
GRM1	6	0	0	6
CIAO1	6	0	0	6
ZNF572	6	0	0	6
INHBA	6	0	0	6
CENPE	6	0	0	6
HIST1H3H	5	0	0	5
SNAP29	5	0	0	5
C2	5	0	0	5
AMY1C	5	0	0	5
IFNLR1	5	0	0	5
HSD17B10	5	0	0	5
PARD3	5	0	0	5
IFIT1	5	0	0	5
H2AFJ	5	0	0	5
MASP1	5	0	0	5
THADA	5	0	0	5
HBA2	5	0	0	5
RGPD3	5	0	0	5
CARM1	5	0	0	5
TP53I3	5	0	0	5
SETBP1	5	0	0	5
ACLY	5	0	0	5
NFE2L2	0	1	4	5
GCSH	5	0	0	5
ZNF777	5	0	0	5
TDRD7	5	0	0	5
CLTCL1	5	0	0	5
GOLGA2	5	0	0	5
SRM	5	0	0	5
ADAM19	5	0	0	5
COPE	5	0	0	5
ECT2L	5	0	0	5
LRRC55	5	0	0	5
HDAC6	5	0	0	5
SLC12A2	5	0	0	5
SYK	5	0	0	5
VCL	5	0	0	5
HLA-DQA1	5	0	0	5
SDC3	5	0	0	5
DDC	5	0	0	5
ZNF484	5	0	0	5
TOPBP1	5	0	0	5
PRKCB	5	0	0	5
LHX6	5	0	0	5
KCNA3	5	0	0	5
PLK2	5	0	0	5
LILRB2	5	0	0	5
AHSA1	5	0	0	5
POLI	5	0	0	5
SNRPN	5	0	0	5
DLC1	5	0	0	5
TCF21	5	0	0	5
RPS6KB1	5	0	0	5
HDAC3	5	0	0	5
S100A14	5	0	0	5
ADGRB2	5	0	0	5
COL3A1	5	0	0	5
ACTA2	5	0	0	5
SLC25A11	5	0	0	5
GUCY1B3	5	0	0	5
ECHDC3	5	0	0	5
EIF1AX	5	0	0	5
MMEL1	5	0	0	5
PLG	5	0	0	5
OXSR1	5	0	0	5
KRT5	5	0	0	5
ETS2	5	0	0	5
CPB2	5	0	0	5
MAP2K5	5	0	0	5
IL18R1	5	0	0	5
CCND1	0	4	1	5
NEDD8	5	0	0	5
HDAC1	5	0	0	5
DLG4	5	0	0	5
RXRA	0	4	1	5
GUCA1A	5	0	0	5
CDK2	5	0	0	5
AMT	5	0	0	5
PRUNE2	5	0	0	5
ARHGAP32	5	0	0	5
SNX17	5	0	0	5
POLH	5	0	0	5
FKBP5	5	0	0	5
DDX19A	5	0	0	5
ATP1A2	5	0	0	5
LCAT	5	0	0	5
PTP4A1	5	0	0	5
TEAD2	5	0	0	5
AXIN1	5	0	0	5
PECR	5	0	0	5
SOCS5	5	0	0	5
UBE2E2	5	0	0	5
DCLRE1B	5	0	0	5
NDST3	5	0	0	5
SELE	5	0	0	5
FDX1	5	0	0	5
APCS	5	0	0	5
CST6	5	0	0	5
DOCK8	5	0	0	5
CSF3	5	0	0	5
SLC25A4	5	0	0	5
LGALS1	5	0	0	5
PCDH15	5	0	0	5
FGF1	5	0	0	5
CASP6	5	0	0	5
SMARCC2	5	0	0	5
CSNK1G1	5	0	0	5
ATP7A	5	0	0	5
KIT	5	0	0	5
FBXO44	5	0	0	5
MDFIC	5	0	0	5
EIF4A2	5	0	0	5
CTSD	5	0	0	5
LGALS9	5	0	0	5
RALYL	5	0	0	5
ENPP6	5	0	0	5
CTLA4	5	0	0	5
TRAF2	5	0	0	5
ANKRD30B	5	0	0	5
TBK1	5	0	0	5
CDK9	5	0	0	5
SPON2	5	0	0	5
IRF3	5	0	0	5
CDK6	5	0	0	5
MECOM	5	0	0	5
RNF7	5	0	0	5
FLNB	5	0	0	5
HIST1H3C	0	4	1	5
SOX9	5	0	0	5
HIST1H2BE	5	0	0	5
RANBP6	5	0	0	5
RPRD1B	5	0	0	5
CDK4	0	3	2	5
SHROOM4	4	0	0	4
AKR7L	4	0	0	4
RAC1	0	3	1	4
HIST1H2AE	4	0	0	4
IGFBP3	4	0	0	4
KIAA0586	4	0	0	4
ACOT4	4	0	0	4
FGG	4	0	0	4
SRP9	4	0	0	4
SUPT5H	4	0	0	4
ITPR2	4	0	0	4
RQCD1	0	2	2	4
CNTN2	4	0	0	4
BTNL3	4	0	0	4
F11R	4	0	0	4
SUMO3	4	0	0	4
PCBD2	4	0	0	4
EEF1G	4	0	0	4
SH3GLB2	4	0	0	4
PIWIL2	4	0	0	4
ZEB2	4	0	0	4
ARNTL	4	0	0	4
EIF2AK2	4	0	0	4
AMY2A	4	0	0	4
AMY1A	4	0	0	4
TRIM24	4	0	0	4
PPFIA3	4	0	0	4
CR1L	4	0	0	4
CAPNS1	4	0	0	4
FGFR3	0	2	2	4
LDB2	4	0	0	4
FKBP14	4	0	0	4
HES1	4	0	0	4
TUBB2A	4	0	0	4
HIST1H3E	4	0	0	4
MKI67	4	0	0	4
DOCK6	4	0	0	4
NME3	4	0	0	4
GGA2	4	0	0	4
S100A3	0	3	1	4
E2F5	4	0	0	4
RBP7	4	0	0	4
CRABP2	4	0	0	4
DUSP8	4	0	0	4
PPARG	4	0	0	4
ANOS1	4	0	0	4
AP5B1	4	0	0	4
MATN3	4	0	0	4
PLEKHH1	4	0	0	4
SMURF2	4	0	0	4
CENPA	4	0	0	4
ING2	4	0	0	4
PACSIN3	4	0	0	4
ACE	4	0	0	4
MRPL11	4	0	0	4
RABGAP1L	4	0	0	4
KIFC1	4	0	0	4
THRB	4	0	0	4
SDR39U1	4	0	0	4
BCOR	4	0	0	4
HNRNPH2	4	0	0	4
GSG2	4	0	0	4
BAX	4	0	0	4
TF	4	0	0	4
HIST1H3G	4	0	0	4
GLRX2	4	0	0	4
UGP2	4	0	0	4
POR	4	0	0	4
PCBP1	0	3	1	4
SH3GL1	4	0	0	4
USP5	4	0	0	4
ZSCAN16	4	0	0	4
APOC1	4	0	0	4
ZNF658	4	0	0	4
SPEG	4	0	0	4
RBMS3	4	0	0	4
SLFNL1	4	0	0	4
HIST1H3B	4	0	0	4
PSMB3	4	0	0	4
EPS15L1	4	0	0	4
PACSIN1	4	0	0	4
HIST1H2BI	4	0	0	4
HIST1H4J	3	0	0	3
PLXNB1	3	0	0	3
ERBB2IP	3	0	0	3
TUBB4A	3	0	0	3
UVSSA	3	0	0	3
TIGD1	3	0	0	3
TCEB2	3	0	0	3
ATP4A	3	0	0	3
HIST1H4E	3	0	0	3
PRELID1	3	0	0	3
PSAP	3	0	0	3
HIST4H4	3	0	0	3
PDXP	3	0	0	3
CAPN1	3	0	0	3
AIFM3	3	0	0	3
SALL3	3	0	0	3
KIF1A	3	0	0	3
MYOM1	3	0	0	3
LDB1	3	0	0	3
CCT3	3	0	0	3
MLST8	3	0	0	3
MYO10	3	0	0	3
RELA	3	0	0	3
LDLRAP1	3	0	0	3
CFHR3	3	0	0	3
WRN	3	0	0	3
CD81	3	0	0	3
SNRPD3	2	0	0	2
