# Supplementary material for: 3D clusters of somatic mutations in cancer reveal numerous rare mutations as functional targets
Source: Genome Med. 2017 Jan 23;9:4. doi: 10.1186/s13073-016-0393-x (PMC5260099; doi:10.1186/s13073-016-0393-x)
Supplement: Additional file 5: Table S4. — The fraction of samples with 3D clusters per gene by residue class. (XLSX 27 kb) [file 13073_2016_393_MOESM5_ESM.xlsx]

## Sheet: Table S4
Table S4: The fraction of samples harboring 3D clusters per gene breaking down by residue class
	# samples with 3D cluster mutations
Gene	3D cluster residue NOT coupled to a single-residue hotspot	3D cluster residue coupled to a single-residue hotspot	Single-residue hotspot	All	% samples
TP53	57	167	1690	1914	0.1721
KRAS	0	22	907	929	0.0836
BRAF	0	16	643	659	0.0593
PIK3CA	0	26	376	402	0.0362
NRAS	0	5	288	293	0.0264
PTEN	27	104	79	210	0.0189
FBXW7	0	7	121	128	0.0115
EGFR	2	30	73	105	0.0094
SMAD4	22	19	60	101	0.0091
HRAS	0	5	90	95	0.0085
PPP2R1A	15	24	32	71	0.0064
SPOP	0	17	39	56	0.005
PTPN11	0	33	21	54	0.0049
VHL	28	19	6	53	0.0048
NFE2L2	0	2	48	50	0.0045
RAC1	0	13	29	42	0.0038
RHOA	6	17	18	41	0.0037
PIK3R1	8	20	11	39	0.0035
EP300	0	18	21	39	0.0035
KEAP1	37	0	0	37	0.0033
SLIT2	33	0	0	33	0.003
FGFR3	0	3	27	30	0.0027
ZNF98	28	0	0	28	0.0025
NOTCH1	28	0	0	28	0.0025
C3	27	0	0	27	0.0024
PTPRD	26	0	0	26	0.0023
KDR	26	0	0	26	0.0023
MTOR	12	9	5	26	0.0023
MAP2K1	0	9	16	25	0.0022
CFH	24	0	0	24	0.0022
MAPK1	0	9	15	24	0.0022
KMT2C	23	0	0	23	0.0021
SETD2	23	0	0	23	0.0021
RQCD1	0	3	20	23	0.0021
SERPINB3	21	0	0	21	0.0019
ITGA4	20	0	0	20	0.0018
PCDHA4	20	0	0	20	0.0018
THBS2	19	0	0	19	0.0017
CDH1	19	0	0	19	0.0017
EEF1A1	19	0	0	19	0.0017
RXRA	0	5	14	19	0.0017
NONO	18	0	0	18	0.0016
RB1	18	0	0	18	0.0016
CARM1	18	0	0	18	0.0016
CDK4	0	3	15	18	0.0016
MNDA	17	0	0	17	0.0015
EPHB1	17	0	0	17	0.0015
PCBP1	0	13	4	17	0.0015
PCDHB13	16	0	0	16	0.0014
HIST1H2BD	16	0	0	16	0.0014
ABCB1	16	0	0	16	0.0014
RBBP7	15	0	0	15	0.0013
TMPRSS11E	15	0	0	15	0.0013
ITGB1	15	0	0	15	0.0013
ACVR1B	15	0	0	15	0.0013
JPH2	15	0	0	15	0.0013
TNR	15	0	0	15	0.0013
DDX3X	15	0	0	15	0.0013
DPP6	14	0	0	14	0.0013
PCDHB8	14	0	0	14	0.0013
CBL	14	0	0	14	0.0013
NCF1	14	0	0	14	0.0013
FHL5	14	0	0	14	0.0013
PTPRF	14	0	0	14	0.0013
CCND1	0	8	6	14	0.0013
PBRM1	13	0	0	13	0.0012
ITGA1	13	0	0	13	0.0012
FLNA	13	0	0	13	0.0012
DPYSL3	13	0	0	13	0.0012
KPNB1	13	0	0	13	0.0012
CREBBP	13	0	0	13	0.0012
LRRC3B	13	0	0	13	0.0012
PLEKHA6	13	0	0	13	0.0012
STK24	13	0	0	13	0.0012
ANKLE2	13	0	0	13	0.0012
RYR2	13	0	0	13	0.0012
INHBA	13	0	0	13	0.0012
MDGA2	12	0	0	12	0.0011
RORC	12	0	0	12	0.0011
ESYT2	12	0	0	12	0.0011
TUBA3D	12	0	0	12	0.0011
ZNF443	12	0	0	12	0.0011
HGFAC	12	0	0	12	0.0011
CD300C	12	0	0	12	0.0011
PTPRR	12	0	0	12	0.0011
ITGAM	12	0	0	12	0.0011
ZIC1	12	0	0	12	0.0011
DNAJC6	12	0	0	12	0.0011
SOX6	12	0	0	12	0.0011
MKX	12	0	0	12	0.0011
EIF1AX	12	0	0	12	0.0011
ATP1A2	12	0	0	12	0.0011
HIST1H3C	0	7	5	12	0.0011
WDR75	11	0	0	11	0.001
KCNH5	11	0	0	11	0.001
KLHL3	11	0	0	11	0.001
CLTC	11	0	0	11	0.001
ANK1	11	0	0	11	0.001
TRPV1	11	0	0	11	0.001
HIST1H2BC	11	0	0	11	0.001
IQUB	11	0	0	11	0.001
CCL7	11	0	0	11	0.001
COLEC11	11	0	0	11	0.001
CTSL	11	0	0	11	0.001
CHN2	11	0	0	11	0.001
UNC5C	11	0	0	11	0.001
AOC1	11	0	0	11	0.001
POTEE	11	0	0	11	0.001
TTK	11	0	0	11	0.001
DCN	11	0	0	11	0.001
TRIM9	11	0	0	11	0.001
TOX	11	0	0	11	0.001
MAP1B	11	0	0	11	0.001
DLC1	11	0	0	11	0.001
IL18R1	11	0	0	11	0.001
GGA2	11	0	0	11	0.001
HIST1H2BI	11	0	0	11	0.001
PARP1	10	0	0	10	0.0009
ACACA	10	0	0	10	0.0009
HIST1H4L	10	0	0	10	0.0009
TGFBI	10	0	0	10	0.0009
PLEKHH2	10	0	0	10	0.0009
CR1	10	0	0	10	0.0009
PDE11A	10	0	0	10	0.0009
SMAD3	10	0	0	10	0.0009
PPP3CA	10	0	0	10	0.0009
RBP2	10	0	0	10	0.0009
C10ORF71	10	0	0	10	0.0009
ADCY5	10	0	0	10	0.0009
CTCFL	10	0	0	10	0.0009
PGR	10	0	0	10	0.0009
POLM	10	0	0	10	0.0009
IL21R	10	0	0	10	0.0009
HIST1H2BH	10	0	0	10	0.0009
NSD1	10	0	0	10	0.0009
SETBP1	10	0	0	10	0.0009
KCNA3	10	0	0	10	0.0009
TF	10	0	0	10	0.0009
CDKN2C	9	0	0	9	0.0008
OXSM	9	0	0	9	0.0008
PTK2B	9	0	0	9	0.0008
ATP1A3	9	0	0	9	0.0008
GRB2	9	0	0	9	0.0008
TBL1XR1	9	0	0	9	0.0008
PYGM	9	0	0	9	0.0008
F7	9	0	0	9	0.0008
PROCR	9	0	0	9	0.0008
MGAT1	9	0	0	9	0.0008
NEBL	9	0	0	9	0.0008
CYP2A6	9	0	0	9	0.0008
GPT2	9	0	0	9	0.0008
UNC79	9	0	0	9	0.0008
CAMK1	9	0	0	9	0.0008
APLP1	9	0	0	9	0.0008
ZNF548	9	0	0	9	0.0008
EPHA1	9	0	0	9	0.0008
SORL1	9	0	0	9	0.0008
COL22A1	9	0	0	9	0.0008
PRLR	9	0	0	9	0.0008
NGFR	9	0	0	9	0.0008
SLC25A5	9	0	0	9	0.0008
GRIA2	9	0	0	9	0.0008
CDK8	9	0	0	9	0.0008
ADSSL1	9	0	0	9	0.0008
MRPL3	9	0	0	9	0.0008
ITGB2	9	0	0	9	0.0008
DPP4	9	0	0	9	0.0008
IL6ST	9	0	0	9	0.0008
DDC	9	0	0	9	0.0008
SOCS5	9	0	0	9	0.0008
KIT	9	0	0	9	0.0008
EIF4A2	9	0	0	9	0.0008
ENPP6	9	0	0	9	0.0008
ACOT4	9	0	0	9	0.0008
ACE	9	0	0	9	0.0008
STIM1	8	0	0	8	0.0007
KDM4B	8	0	0	8	0.0007
FGF9	8	0	0	8	0.0007
CAND1	8	0	0	8	0.0007
CUL5	8	0	0	8	0.0007
IL13RA2	8	0	0	8	0.0007
HDAC8	8	0	0	8	0.0007
KDM5C	8	0	0	8	0.0007
HIST2H3D	8	0	0	8	0.0007
ETV6	8	0	0	8	0.0007
DCC	8	0	0	8	0.0007
CACNA1B	8	0	0	8	0.0007
PLEK	8	0	0	8	0.0007
THRA	8	0	0	8	0.0007
SYT14	8	0	0	8	0.0007
GABPA	8	0	0	8	0.0007
CALM1	8	0	0	8	0.0007
ASMT	8	0	0	8	0.0007
SMG7	8	0	0	8	0.0007
ZNF320	8	0	0	8	0.0007
CFL1	8	0	0	8	0.0007
ITFG1	8	0	0	8	0.0007
FLT1	8	0	0	8	0.0007
FMNL3	8	0	0	8	0.0007
PRPF31	8	0	0	8	0.0007
NUF2	8	0	0	8	0.0007
SSBP1	8	0	0	8	0.0007
GNAI3	8	0	0	8	0.0007
RBP4	8	0	0	8	0.0007
GPAM	8	0	0	8	0.0007
EGR3	8	0	0	8	0.0007
HIST1H2BB	8	0	0	8	0.0007
ABCB6	8	0	0	8	0.0007
CENPE	8	0	0	8	0.0007
HIST1H3H	8	0	0	8	0.0007
IFNLR1	8	0	0	8	0.0007
IFIT1	8	0	0	8	0.0007
HLA-DQA1	8	0	0	8	0.0007
POLI	8	0	0	8	0.0007
HDAC3	8	0	0	8	0.0007
ACTA2	8	0	0	8	0.0007
KRT5	8	0	0	8	0.0007
DLG4	8	0	0	8	0.0007
SMARCC2	8	0	0	8	0.0007
ATP7A	8	0	0	8	0.0007
MKI67	8	0	0	8	0.0007
S100A3	0	5	3	8	0.0007
RABGAP1L	8	0	0	8	0.0007
RBMS3	8	0	0	8	0.0007
TICAM1	7	0	0	7	0.0006
CACNA1E	7	0	0	7	0.0006
SIRT3	7	0	0	7	0.0006
HIST1H2BL	7	0	0	7	0.0006
MZF1	7	0	0	7	0.0006
MCF2	7	0	0	7	0.0006
CABP1	7	0	0	7	0.0006
CRY1	7	0	0	7	0.0006
CASP1	7	0	0	7	0.0006
TTC14	7	0	0	7	0.0006
C2ORF16	7	0	0	7	0.0006
BACH2	7	0	0	7	0.0006
SYT7	7	0	0	7	0.0006
CEP164	7	0	0	7	0.0006
CUL1	7	0	0	7	0.0006
POTEF	7	0	0	7	0.0006
DLX5	7	0	0	7	0.0006
RHCG	7	0	0	7	0.0006
LCMT1	7	0	0	7	0.0006
SMC1A	7	0	0	7	0.0006
ALOX15B	7	0	0	7	0.0006
RGS6	7	0	0	7	0.0006
GAS2L3	7	0	0	7	0.0006
VIM	7	0	0	7	0.0006
CTPS1	7	0	0	7	0.0006
RNF111	7	0	0	7	0.0006
UQCRFS1	7	0	0	7	0.0006
USH1C	7	0	0	7	0.0006
NCS1	7	0	0	7	0.0006
MASP2	7	0	0	7	0.0006
DDX39B	7	0	0	7	0.0006
EHMT1	7	0	0	7	0.0006
RNF41	7	0	0	7	0.0006
ZNF664	7	0	0	7	0.0006
NEIL1	7	0	0	7	0.0006
RPS6KA3	7	0	0	7	0.0006
NCKAP1L	7	0	0	7	0.0006
SOS1	7	0	0	7	0.0006
INPP4A	7	0	0	7	0.0006
RGAG4	7	0	0	7	0.0006
HIST1H2AH	7	0	0	7	0.0006
ANXA6	7	0	0	7	0.0006
CASP7	7	0	0	7	0.0006
RAB30	7	0	0	7	0.0006
TNFSF18	7	0	0	7	0.0006
ZNF572	7	0	0	7	0.0006
PARD3	7	0	0	7	0.0006
MASP1	7	0	0	7	0.0006
ACLY	7	0	0	7	0.0006
GCSH	7	0	0	7	0.0006
ZNF777	7	0	0	7	0.0006
CLTCL1	7	0	0	7	0.0006
SYK	7	0	0	7	0.0006
PRKCB	7	0	0	7	0.0006
LHX6	7	0	0	7	0.0006
PLK2	7	0	0	7	0.0006
AHSA1	7	0	0	7	0.0006
MMEL1	7	0	0	7	0.0006
CPB2	7	0	0	7	0.0006
NEDD8	7	0	0	7	0.0006
GUCA1A	7	0	0	7	0.0006
FKBP5	7	0	0	7	0.0006
TEAD2	7	0	0	7	0.0006
PECR	7	0	0	7	0.0006
DCLRE1B	7	0	0	7	0.0006
NDST3	7	0	0	7	0.0006
SELE	7	0	0	7	0.0006
PCDH15	7	0	0	7	0.0006
MDFIC	7	0	0	7	0.0006
CTSD	7	0	0	7	0.0006
CTLA4	7	0	0	7	0.0006
ANKRD30B	7	0	0	7	0.0006
RNF7	7	0	0	7	0.0006
RANBP6	7	0	0	7	0.0006
PIWIL2	7	0	0	7	0.0006
ARNTL	7	0	0	7	0.0006
AMY2A	7	0	0	7	0.0006
CENPA	7	0	0	7	0.0006
HIST1H3G	7	0	0	7	0.0006
UGP2	7	0	0	7	0.0006
HIST1H3B	7	0	0	7	0.0006
HIST1H4K	6	0	0	6	0.0005
CSF1	6	0	0	6	0.0005
PAXIP1	6	0	0	6	0.0005
ACP1	6	0	0	6	0.0005
PTBP2	6	0	0	6	0.0005
TXNL4A	6	0	0	6	0.0005
PUM1	6	0	0	6	0.0005
HIC2	6	0	0	6	0.0005
TUBB2B	6	0	0	6	0.0005
PTPN1	6	0	0	6	0.0005
NMT1	6	0	0	6	0.0005
ACAT1	6	0	0	6	0.0005
SNRNP200	6	0	0	6	0.0005
DOT1L	6	0	0	6	0.0005
ATXN1	6	0	0	6	0.0005
TSG101	6	0	0	6	0.0005
MAGIX	6	0	0	6	0.0005
RBM46	6	0	0	6	0.0005
GATA1	6	0	0	6	0.0005
DNM2	6	0	0	6	0.0005
STARD5	6	0	0	6	0.0005
RAB33B	6	0	0	6	0.0005
RECQL	6	0	0	6	0.0005
TH	6	0	0	6	0.0005
PPIP5K2	6	0	0	6	0.0005
MOB1B	6	0	0	6	0.0005
TRAP1	6	0	0	6	0.0005
CLASP1	6	0	0	6	0.0005
TAF4B	6	0	0	6	0.0005
ISPD	6	0	0	6	0.0005
CAMK2D	6	0	0	6	0.0005
S100A2	6	0	0	6	0.0005
EPHB2	6	0	0	6	0.0005
DUSP9	6	0	0	6	0.0005
GRM1	6	0	0	6	0.0005
CIAO1	6	0	0	6	0.0005
THADA	6	0	0	6	0.0005
RGPD3	6	0	0	6	0.0005
TP53I3	6	0	0	6	0.0005
GOLGA2	6	0	0	6	0.0005
SRM	6	0	0	6	0.0005
ADAM19	6	0	0	6	0.0005
HDAC6	6	0	0	6	0.0005
VCL	6	0	0	6	0.0005
ZNF484	6	0	0	6	0.0005
TOPBP1	6	0	0	6	0.0005
TCF21	6	0	0	6	0.0005
RPS6KB1	6	0	0	6	0.0005
ADGRB2	6	0	0	6	0.0005
COL3A1	6	0	0	6	0.0005
OXSR1	6	0	0	6	0.0005
ETS2	6	0	0	6	0.0005
CDK2	6	0	0	6	0.0005
AMT	6	0	0	6	0.0005
PRUNE2	6	0	0	6	0.0005
LCAT	6	0	0	6	0.0005
AXIN1	6	0	0	6	0.0005
CST6	6	0	0	6	0.0005
DOCK8	6	0	0	6	0.0005
LGALS1	6	0	0	6	0.0005
FGF1	6	0	0	6	0.0005
CASP6	6	0	0	6	0.0005
TRAF2	6	0	0	6	0.0005
TBK1	6	0	0	6	0.0005
CDK9	6	0	0	6	0.0005
SPON2	6	0	0	6	0.0005
CDK6	6	0	0	6	0.0005
MECOM	6	0	0	6	0.0005
HIST1H2BE	6	0	0	6	0.0005
AKR7L	6	0	0	6	0.0005
LDB2	6	0	0	6	0.0005
FKBP14	6	0	0	6	0.0005
THRB	6	0	0	6	0.0005
GSG2	6	0	0	6	0.0005
BAX	6	0	0	6	0.0005
USP5	6	0	0	6	0.0005
ERBB2IP	6	0	0	6	0.0005
TUBB4A	6	0	0	6	0.0005
ATP4A	6	0	0	6	0.0005
HIST1H4E	6	0	0	6	0.0005
SNAP29	5	0	0	5	0.0004
C2	5	0	0	5	0.0004
AMY1C	5	0	0	5	0.0004
HSD17B10	5	0	0	5	0.0004
H2AFJ	5	0	0	5	0.0004
HBA2	5	0	0	5	0.0004
TDRD7	5	0	0	5	0.0004
COPE	5	0	0	5	0.0004
ECT2L	5	0	0	5	0.0004
LRRC55	5	0	0	5	0.0004
SLC12A2	5	0	0	5	0.0004
SDC3	5	0	0	5	0.0004
LILRB2	5	0	0	5	0.0004
SNRPN	5	0	0	5	0.0004
S100A14	5	0	0	5	0.0004
SLC25A11	5	0	0	5	0.0004
GUCY1B3	5	0	0	5	0.0004
ECHDC3	5	0	0	5	0.0004
PLG	5	0	0	5	0.0004
MAP2K5	5	0	0	5	0.0004
HDAC1	5	0	0	5	0.0004
ARHGAP32	5	0	0	5	0.0004
SNX17	5	0	0	5	0.0004
POLH	5	0	0	5	0.0004
DDX19A	5	0	0	5	0.0004
PTP4A1	5	0	0	5	0.0004
UBE2E2	5	0	0	5	0.0004
FDX1	5	0	0	5	0.0004
APCS	5	0	0	5	0.0004
CSF3	5	0	0	5	0.0004
SLC25A4	5	0	0	5	0.0004
CSNK1G1	5	0	0	5	0.0004
FBXO44	5	0	0	5	0.0004
LGALS9	5	0	0	5	0.0004
RALYL	5	0	0	5	0.0004
IRF3	5	0	0	5	0.0004
FLNB	5	0	0	5	0.0004
SOX9	5	0	0	5	0.0004
RPRD1B	5	0	0	5	0.0004
IGFBP3	5	0	0	5	0.0004
KIAA0586	5	0	0	5	0.0004
FGG	5	0	0	5	0.0004
SUPT5H	5	0	0	5	0.0004
BTNL3	5	0	0	5	0.0004
SH3GLB2	5	0	0	5	0.0004
CAPNS1	5	0	0	5	0.0004
HES1	5	0	0	5	0.0004
TUBB2A	5	0	0	5	0.0004
ANOS1	5	0	0	5	0.0004
PLEKHH1	5	0	0	5	0.0004
ING2	5	0	0	5	0.0004
PACSIN3	5	0	0	5	0.0004
KIFC1	5	0	0	5	0.0004
BCOR	5	0	0	5	0.0004
HNRNPH2	5	0	0	5	0.0004
GLRX2	5	0	0	5	0.0004
POR	5	0	0	5	0.0004
APOC1	5	0	0	5	0.0004
PSMB3	5	0	0	5	0.0004
EPS15L1	5	0	0	5	0.0004
PACSIN1	5	0	0	5	0.0004
KIF1A	5	0	0	5	0.0004
LDB1	5	0	0	5	0.0004
CCT3	5	0	0	5	0.0004
SHROOM4	4	0	0	4	0.0004
HIST1H2AE	4	0	0	4	0.0004
SRP9	4	0	0	4	0.0004
ITPR2	4	0	0	4	0.0004
CNTN2	4	0	0	4	0.0004
F11R	4	0	0	4	0.0004
SUMO3	4	0	0	4	0.0004
PCBD2	4	0	0	4	0.0004
EEF1G	4	0	0	4	0.0004
ZEB2	4	0	0	4	0.0004
EIF2AK2	4	0	0	4	0.0004
AMY1A	4	0	0	4	0.0004
TRIM24	4	0	0	4	0.0004
PPFIA3	4	0	0	4	0.0004
CR1L	4	0	0	4	0.0004
HIST1H3E	4	0	0	4	0.0004
DOCK6	4	0	0	4	0.0004
NME3	4	0	0	4	0.0004
E2F5	4	0	0	4	0.0004
RBP7	4	0	0	4	0.0004
CRABP2	4	0	0	4	0.0004
DUSP8	4	0	0	4	0.0004
PPARG	4	0	0	4	0.0004
AP5B1	4	0	0	4	0.0004
MATN3	4	0	0	4	0.0004
SMURF2	4	0	0	4	0.0004
MRPL11	4	0	0	4	0.0004
SDR39U1	4	0	0	4	0.0004
SH3GL1	4	0	0	4	0.0004
ZSCAN16	4	0	0	4	0.0004
ZNF658	4	0	0	4	0.0004
SPEG	4	0	0	4	0.0004
SLFNL1	4	0	0	4	0.0004
MYOM1	4	0	0	4	0.0004
MLST8	4	0	0	4	0.0004
MYO10	4	0	0	4	0.0004
RELA	4	0	0	4	0.0004
CFHR3	4	0	0	4	0.0004
HIST1H4J	3	0	0	3	0.0003
PLXNB1	3	0	0	3	0.0003
UVSSA	3	0	0	3	0.0003
TIGD1	3	0	0	3	0.0003
TCEB2	3	0	0	3	0.0003
PRELID1	3	0	0	3	0.0003
PSAP	3	0	0	3	0.0003
HIST4H4	3	0	0	3	0.0003
PDXP	3	0	0	3	0.0003
CAPN1	3	0	0	3	0.0003
AIFM3	3	0	0	3	0.0003
SALL3	3	0	0	3	0.0003
LDLRAP1	3	0	0	3	0.0003
WRN	3	0	0	3	0.0003
CD81	3	0	0	3	0.0003
SNRPD3	3	0	0	3	0.0003
