# Supplementary material for: 3D clusters of somatic mutations in cancer reveal numerous rare mutations as functional targets
Source: Genome Med. 2017 Jan 23;9:4. doi: 10.1186/s13073-016-0393-x (PMC5260099; doi:10.1186/s13073-016-0393-x)
Supplement: Additional file 6: Table S5. — Significantly mutated residues identified in 3D structure clusters by our method and three previous methods (Mutation3D, HotMAPS, and Hotspot3D). “x” indicates a residue was identified in a mutational cluster in a 3D structure by the corresponding method. (XLSX 350 kb) [file 13073_2016_393_MOESM6_ESM.xlsx]

## Sheet: Table S5
Table S5: Potential driver mutations identified in 3D structures by our method and three previous methods (Mutation3D, HotMAPS, and Hotspot3D).
Gene	Residue	Our results	Mutation3D	HotMAPS	Hotspot3D
A2M	29				x
A2M	36				x
A2M	121				x
A2M	147				x
A2M	155				x
A2M	191				x
A2M	207				x
A2M	456				x
A2M	481				x
A2M	548				x
A2M	572				x
A2M	621				x
A2M	632				x
A2M	732				x
A2M	759				x
A2M	785				x
A2M	897				x
A2M	923				x
A2M	952				x
A2M	953				x
A2M	965				x
A2M	1051				x
A2M	1091				x
A2M	1094				x
A2M	1163				x
A2M	1220				x
A2M	1248				x
A2M	1252				x
A2M	1259				x
A2M	1285				x
A2M	1306				x
A2M	1311				x
A2M	1321				x
A2M	1324				x
AADAT	6				x
AADAT	8				x
AADAT	11				x
AADAT	95				x
AADAT	130				x
AADAT	131				x
AADAT	248				x
AADAT	287				x
AAMDC	109				x
AAMDC	136				x
AASDHPPT	38				x
AASDHPPT	73				x
AASDHPPT	280				x
AASDHPPT	286				x
ABCB1	467	x
ABCB1	468	x
ABCB1	471	x
ABCB1	492	x
ABCB1	543	x
ABCB1	545	x
ABCB1	547	x
ABCB1	548	x
ABCB10	296				x
ABCB10	332				x
ABCB10	394				x
ABCB10	398				x
ABCB10	399				x
ABCB10	440				x
ABCB10	489				x
ABCB10	518				x
ABCB10	554				x
ABCB10	583				x
ABCB10	621				x
ABCB5	560		x
ABCB5	581		x
ABCB5	596		x
ABCB5	678		x
ABCB5	680		x
ABCB6	634	x
ABCB6	636	x
ABCB6	638	x
ABCB6	654	x
ABCB6	662	x
ABCB6	663	x
ABL1	91				x
ABL1	130				x
ABL1	370				x
ABL1	400				x
ABL1	401				x
ABL1	459				x
ABL1	472				x
ABL1	473				x
ABL2	403				x
ABL2	425				x
ABL2	443				x
ABL2	471				x
ACAA1	97				x
ACAA1	217				x
ACAA1	388				x
ACAA1	410				x
ACACA	118	x
ACACA	131	x
ACACA	132	x
ACACA	134	x
ACACA	135	x
ACACA	138	x
ACACA	140	x
ACACA	150	x
ACACA	151	x
ACACA	173	x
ACACB	256				x
ACACB	589				x
ACACB	615				x
ACACB	704				x
ACACB	2022				x
ACACB	2045				x
ACACB	2081				x
ACACB	2086				x
ACACB	2126				x
ACACB	2149				x
ACACB	2152				x
ACACB	2327				x
ACAD11	470				x
ACAD11	503				x
ACAD11	512				x
ACAD11	627				x
ACAD11	644				x
ACAD11	662				x
ACAD11	722				x
ACAD8	79				x
ACAD8	148				x
ACADM	48				x
ACADM	49				x
ACADM	53				x
ACADM	84				x
ACADM	92				x
ACADM	143				x
ACADM	175				x
ACADM	353				x
ACADM	370				x
ACADM	442				x
ACADS	113				x
ACADS	274				x
ACADS	331				x
ACADSB	69				x
ACADSB	130				x
ACADSB	155				x
ACADSB	189				x
ACADSB	221				x
ACADSB	238				x
ACADSB	245				x
ACADSB	268				x
ACADSB	273				x
ACADSB	294				x
ACADSB	350				x
ACADSB	363				x
ACADSB	420				x
ACAP1	432				x
ACAP1	454				x
ACAP1	458				x
ACAT1	45				x
ACAT1	57				x
ACAT1	211	x
ACAT1	240				x
ACAT1	282	x
ACAT1	301				x
ACAT1	355	x
ACAT1	357	x
ACAT1	362	x
ACAT1	381	x
ACBD4	46				x
ACBD4	58				x
ACBD4	79				x
ACD	112				x
ACD	184				x
ACE	74				x
ACE	147				x
ACE	241				x
ACE	365				x
ACE	410				x
ACE	449				x
ACE	482				x
ACE	485	x
ACE	487	x			x
ACE	508	x			x
ACE	510	x
ACE	628				x
ACE	656				x
ACE	697				x
ACE	726				x
ACE	858				x
ACE	876				x
ACE	918				x
ACE	944				x
ACE	971				x
ACE	1099				x
ACE	1211				x
ACE2	169				x
ACE2	194				x
ACE2	195				x
ACE2	204				x
ACE2	219				x
ACE2	271				x
ACE2	273				x
ACE2	375				x
ACE2	409				x
ACE2	450				x
ACE2	458				x
ACE2	542				x
ACE2	581				x
ACHE	76				x
ACHE	80				x
ACHE	176				x
ACHE	197				x
ACHE	219				x
ACHE	238				x
ACHE	258				x
ACHE	269				x
ACHE	341				x
ACHE	458				x
ACHE	481				x
ACHE	504				x
ACHE	552				x
ACLY	6	x
ACLY	7	x			x
ACLY	8	x			x
ACLY	10	x			x
ACLY	66				x
ACLY	239	x			x
ACO1	38				x
ACO1	41		x
ACO1	61		x
ACO1	82				x
ACO1	111				x
ACO1	202				x
ACO1	225				x
ACO1	254				x
ACO1	263		x
ACO1	292				x
ACO1	321				x
ACO1	355				x
ACO1	378		x
ACO1	387				x
ACO1	443				x
ACO1	448		x
ACO1	553				x
ACO1	569				x
ACO1	606				x
ACO1	633				x
ACO1	725				x
ACO1	752				x
ACO1	802				x
ACOT12	40				x
ACOT12	95				x
ACOT12	218				x
ACOT12	244				x
ACOT12	279				x
ACOT13	96				x
ACOT13	125				x
ACOT2	65				x
ACOT2	184				x
ACOT4	310	x
ACOT4	312	x
ACOT4	341	x
ACOT4	343	x
ACOT7	265				x
ACOT7	278				x
ACOT7	281				x
ACOT7	326				x
ACOT7	348				x
ACP1	14	x			x
ACP1	19	x
ACP1	20	x
ACP1	46				x
ACP1	128	x
ACP1	129	x
ACP1	130	x
ACP5	42				x
ACP5	85				x
ACP5	248				x
ACP5	280				x
ACPP	43				x
ACPP	162				x
ACPP	211				x
ACPP	314				x
ACPP	372				x
ACSBG2	250			x
ACSBG2	255			x
ACSBG2	259			x
ACSM2A	54				x
ACSM2A	93				x
ACSM2A	122				x
ACSM2A	139				x
ACSM2A	140				x
ACSM2A	156				x
ACSM2A	161				x
ACSM2A	162				x
ACSM2A	178				x
ACTA2	109	x
ACTA2	115	x
ACTA2	117	x
ACTA2	118	x
ACTA2	123	x
ACTB	108				x
ACTB	132				x
ACTB	139				x
ACTB	158				x
ACTB	160				x
ACTB	200				x
ACTB	220				x
ACTB	254				x
ACTB	268				x
ACTB	315				x
ACTB	339				x
ACTB	354				x
ACTN2	278				x
ACTN2	307				x
ACTN2	328				x
ACTN2	357				x
ACTN2	386				x
ACTN2	409				x
ACTN2	412				x
ACTN2	424				x
ACTN2	431				x
ACTN2	432				x
ACTN2	442				x
ACTN2	457				x
ACTN2	490				x
ACTN2	497				x
ACTN2	499				x
ACTN2	520				x
ACTN2	542				x
ACTN2	573				x
ACTN2	583				x
ACTN2	590				x
ACTN2	592				x
ACTN2	604				x
ACTN2	675				x
ACTN2	716				x
ACTN2	721				x
ACTN2	742				x
ACTN4	65				x
ACTN4	126				x
ACTN4	148				x
ACTN4	236				x
ACTN4	529				x
ACTN4	555				x
ACTN4	569				x
ACTN4	591				x
ACTN4	615				x
ACTN4	633				x
ACTR8	128				x
ACTR8	352				x
ACVR1	185				x
ACVR1	190				x
ACVR1	247				x
ACVR1	251				x
ACVR1	258				x
ACVR1	290				x
ACVR1	307				x
ACVR1	339				x
ACVR1	341				x
ACVR1	356				x
ACVR1	375				x
ACVR1	413				x
ACVR1	495				x
ACVR1B	333	x
ACVR1B	335	x
ACVR1B	398	x
ACVR1B	401	x
ACVR1B	402	x
ACVR1B	404	x
ACVR1B	405	x
ACVR1B	407	x
ACVR1B	476	x
ACVR1B	484	x
ACVR2A	282				x
ACVR2A	381				x
ACVR2A	400				x
ACVR2A	466				x
ACVR2B	31				x
ACVR2B	34				x
ACVR2B	71				x
ACVR2B	111				x
ACVR2B	266				x
ACVR2B	336				x
ACVR2B	383				x
ACVR2B	386				x
ACVR2B	470				x
ACVRL1	49				x
ACVRL1	124				x
ACVRL1	343				x
ACVRL1	364				x
ACVRL1	367				x
ACVRL1	394				x
ACVRL1	399				x
ACVRL1	425				x
ACVRL1	466				x
ACVRL1	469				x
ADA	12				x
ADA	329				x
ADAM17	234				x
ADAM17	309				x
ADAM17	342				x
ADAM17	388				x
ADAM19	415	x
ADAM19	417	x
ADAM19	420	x
ADAM19	421	x
ADAM19	422	x
ADAM22	240				x
ADAM22	259				x
ADAM22	268				x
ADAM22	294				x
ADAM22	313				x
ADAM22	370				x
ADAM22	378				x
ADAM22	385				x
ADAM22	528				x
ADAM22	558				x
ADAM22	612				x
ADAM22	616				x
ADAM22	638				x
ADAM22	667				x
ADAM22	695				x
ADAM8	232				x
ADAM8	288				x
ADAM8	326				x
ADAM8	335				x
ADAMTS1	355				x
ADAMTS1	386				x
ADAMTS4	290				x
ADAMTS4	343				x
ADAMTS4	354				x
ADAMTS4	447				x
ADAMTS4	486				x
ADAMTS4	488				x
ADAMTS5	314				x
ADAMTS5	369				x
ADAMTS5	398				x
ADAMTS5	476				x
ADAR	186				x
ADAR	216				x
ADAR	334				x
ADAR	375				x
ADARB1	329				x
ADARB1	366				x
ADARB1	514				x
ADARB1	685				x
ADAT2	14				x
ADAT2	38				x
ADAT2	59				x
ADAT2	143				x
ADCY10	148				x
ADCY10	172				x
ADCY10	283				x
ADCY10	395				x
ADCY5	470	x
ADCY5	487	x
ADCY5	488	x
ADCY5	496	x
ADCY5	499	x
ADCY5	502	x
ADCY5	598	x
ADCYAP1R1	56				x
ADCYAP1R1	102				x
ADGRB2	1425	x
ADGRB2	1427	x
ADGRB2	1428	x
ADGRB2	1432	x
ADGRB2	1433	x
ADGRB3	509				x
ADGRB3	555				x
ADGRB3	588				x
ADGRB3	634				x
ADGRB3	712				x
ADGRB3	744				x
ADGRB3	801				x
ADH1A	38				x
ADH1A	42				x
ADH1A	45				x
ADH1A	68				x
ADH1A	74				x
ADH1A	77				x
ADH1A	124				x
ADH1A	154				x
ADH1A	155				x
ADH1A	165				x
ADH1A	166				x
ADH1A	221				x
ADH1A	222				x
ADH1A	257				x
ADH1B	3				x
ADH1B	4				x
ADH1B	5				x
ADH1B	75				x
ADH1B	78				x
ADH1B	92				x
ADH1B	124				x
ADH1B	125				x
ADH1B	130				x
ADH1B	154				x
ADH1B	194				x
ADH1B	201				x
ADH1B	212				x
ADH1B	219				x
ADH1B	235				x
ADH1B	257				x
ADH1B	324				x
ADH4	26				x
ADH4	34				x
ADH4	50				x
ADH4	62				x
ADH4	86				x
ADH4	156				x
ADH4	169				x
ADH4	193				x
ADH4	218				x
ADH4	240				x
ADH4	253				x
ADH4	368				x
ADH4	390				x
ADH5	24				x
ADH5	67				x
ADH5	147				x
ADH5	159				x
ADH5	174				x
ADH5	329				x
ADH5	373				x
ADH7	57				x
ADH7	58				x
ADH7	149				x
ADH7	197				x
ADH7	211				x
ADH7	300				x
ADH7	324				x
ADORA2A	95				x
ADORA2A	105				x
ADORA2A	215				x
ADORA2A	222				x
ADORA2A	285				x
ADORA2A	293				x
ADORA2A	301				x
ADPRH	134				x
ADPRH	160				x
ADPRH	209				x
ADPRHL2	185				x
ADPRHL2	228				x
ADPRHL2	245				x
ADPRHL2	266				x
ADRB2	111				x
ADRB2	118				x
ADRB2	168				x
ADRB2	262				x
ADRB3	74				x
ADRB3	152				x
ADRBK1	104				x
ADRBK1	145				x
ADRBK1	199				x
ADRBK1	200				x
ADRBK1	226				x
ADRBK1	330				x
ADRBK1	465				x
ADSL	24		x
ADSL	77		x
ADSL	112				x
ADSL	118				x
ADSL	210				x
ADSL	217				x
ADSL	237				x
ADSL	248				x
ADSL	254				x
ADSL	296		x
ADSL	300		x
ADSL	314				x
ADSL	354		x
ADSL	368				x
ADSL	473				x
ADSS	370				x
ADSS	373				x
ADSS	405				x
ADSSL1	180	x
ADSSL1	181	x
ADSSL1	191	x
ADSSL1	192	x
ADSSL1	193	x
ADSSL1	196	x
ADSSL1	303				x
ADSSL1	347				x
ADSSL1	354				x
ADSSL1	368				x
ADSSL1	381				x
ADSSL1	412				x
ADSSL1	432				x
AGAP2	469				x
AGAP2	501				x
AGAP2	505				x
AGO1	51				x
AGO1	139				x
AGO1	216				x
AGO1	286				x
AGO1	316				x
AGO1	321				x
AGO1	338				x
AGO1	443				x
AGO1	444				x
AGO1	446				x
AGO1	455				x
AGO1	456				x
AGO1	481				x
AGO1	492				x
AGO1	563				x
AGO1	712				x
AGO1	790				x
AGO2	41				x
AGO2	289				x
AGO2	340				x
AGO2	590				x
AGO2	625				x
AGO2	650				x
AGO2	657				x
AGO2	690				x
AGO2	714				x
AGO2	717				x
AGO2	802				x
AGO2	857				x
AGR3	67				x
AGR3	103				x
AGT	116				x
AGT	138				x
AGT	150				x
AGT	177				x
AGT	187				x
AGT	209				x
AGT	223				x
AGT	287				x
AGT	336				x
AGT	338				x
AGT	370				x
AGT	397				x
AGT	426				x
AGT	427				x
AGT	433				x
AGTR1	45				x
AGTR1	52				x
AGTR1	117				x
AGTR1	130				x
AGTR1	202				x
AGTR1	211				x
AGTR1	212				x
AGTR1	225				x
AGTR1	237				x
AGTR1	247				x
AGTR1	251				x
AGTR1	262				x
AGTR1	283				x
AGTR1	293				x
AGTR1	313				x
AGTR1	330				x
AGTR1	334				x
AGXT	11				x
AGXT	30				x
AGXT	34				x
AGXT	59				x
AGXT	61				x
AGXT	65				x
AGXT	208				x
AGXT	213				x
AGXT	271				x
AGXT	275				x
AHCY	155				x
AHCY	165				x
AHCY	196				x
AHCY	233				x
AHCY	241				x
AHCY	246				x
AHCY	262				x
AHCY	308				x
AHCY	341				x
AHCY	365				x
AHCY	384				x
AHCY	426				x
AHCY	427				x
AHCYL1	173				x
AHCYL1	214				x
AHCYL1	365				x
AHCYL1	392				x
AHCYL1	400				x
AHCYL1	445				x
AHCYL2	232				x
AHCYL2	292				x
AHCYL2	311				x
AHCYL2	368				x
AHCYL2	379				x
AHCYL2	416				x
AHCYL2	472				x
AHCYL2	506				x
AHCYL2	529				x
AHCYL2	534				x
AHCYL2	566				x
AHCYL2	603				x
AHNAK2	114				x
AHNAK2	190				x
AHSA1	311	x
AHSA1	314	x
AHSA1	315	x
AHSA1	316	x
AHSA1	317	x
AIFM1	137				x
AIFM1	259				x
AIFM3	124	x
AIFM3	126	x
AIFM3	129	x
AIM1	1414				x
AIM1	1453				x
AIM1	1494				x
AIM2	7				x
AIM2	58				x
AIM2	255				x
AIM2	294				x
AIM2	299				x
AIM2	307				x
AIM2	320				x
AIM2	321				x
AIM2	327				x
AIM2	336				x
AIM2	337				x
AIMP1	182				x
AIMP1	247				x
AIP	18				x
AIP	86				x
AK2	145				x
AK2	170				x
AK4	110				x
AK4	206				x
AK5	345				x
AK5	452				x
AK5	462				x
AK5	474				x
AK5	475				x
AK5	497				x
AK5	506				x
AK5	515				x
AKR1B1	x				x
AKR1B1	40				x
AKR1B1	85				x
AKR1B1	86				x
AKR1B1	143				x
AKR1B1	219				x
AKR1B1	251				x
AKR1B1	257				x
AKR1B1	269				x
AKR1B1	297				x
AKR1B10	56				x
AKR1B10	100				x
AKR1B10	115				x
AKR1B10	136				x
AKR1B10	163				x
AKR1B10	196				x
AKR1C1	44				x
AKR1C1	278				x
AKR1C2	194				x
AKR1C2	304				x
AKR1C3	82				x
AKR1C3	91				x
AKR1C3	111				x
AKR1C3	150				x
AKR1C3	171				x
AKR1C3	315				x
AKR1C3	320				x
AKR1C3	322				x
AKR1D1	78				x
AKR1D1	99				x
AKR1D1	147				x
AKR1D1	156				x
AKR1D1	162				x
AKR1D1	168				x
AKR1D1	261				x
AKR1D1	283				x
AKR7A2	202				x
AKR7A2	225				x
AKR7A2	279				x
AKR7A2	283				x
AKR7A2	297				x
AKR7A2	338				x
AKR7A2	350				x
AKR7A3	199				x
AKR7A3	201				x
AKR7A3	267				x
AKR7A3	302				x
AKR7A3	318				x
AKR7L	85	x
AKR7L	87	x
AKR7L	88	x
AKR7L	123	x
AKT1	80				x
AKT1	201				x
AKT1	211				x
AKT2	199				x
AKT2	274				x
AKT2	330				x
AKT2	388				x
ALAD	27				x
ALAD	308				x
ALB	34				x
ALB	43				x
ALB	54				x
ALB	124				x
ALB	138				x
ALB	162				x
ALB	170				x
ALB	174				x
ALB	179				x
ALB	210				x
ALB	228				x
ALB	234				x
ALB	277				x
ALB	279				x
ALB	283				x
ALB	348				x
ALB	371				x
ALB	390				x
ALB	434				x
ALB	513				x
ALB	517				x
ALB	540				x
ALB	566				x
ALDH18A1	370				x
ALDH18A1	456				x
ALDH18A1	529				x
ALDH18A1	581				x
ALDH18A1	692				x
ALDH18A1	694				x
ALDH18A1	787				x
ALDH2	114				x
ALDH2	150				x
ALDH2	198				x
ALDH2	333				x
ALDH3A1	33				x
ALDH3A1	71				x
ALDH3A1	74				x
ALDH3A1	130				x
ALDH3A1	131				x
ALDH3A1	231				x
ALDH3A1	233				x
ALDH3A1	265				x
ALDH3A1	369				x
ALDH3A1	420				x
ALDH3A1	433				x
ALDH4A1	35				x
ALDH4A1	84				x
ALDH4A1	121				x
ALDH4A1	171				x
ALDH4A1	180				x
ALDH4A1	204				x
ALDH4A1	229				x
ALDH4A1	326				x
ALDH4A1	358				x
ALDH4A1	389				x
ALDH4A1	425				x
ALDH4A1	456				x
ALDH4A1	489				x
ALDH4A1	490				x
ALDH4A1	540				x
ALDH5A1	121				x
ALDH5A1	172				x
ALDH5A1	198				x
ALDH5A1	224				x
ALDH5A1	226				x
ALDH5A1	294				x
ALDH5A1	377				x
ALDH5A1	455				x
ALDH7A1	165				x
ALDH7A1	190				x
ALDH7A1	225				x
ALDH7A1	274				x
ALDH7A1	305				x
ALDH7A1	321				x
ALDH7A1	404				x
ALDOB	4				x
ALDOB	29				x
ALDOB	31				x
ALDOB	65				x
ALDOB	70				x
ALDOB	100				x
ALDOB	101				x
ALDOB	115				x
ALDOB	172				x
ALDOB	253				x
ALDOB	289				x
ALDOB	290				x
ALDOB	300				x
ALDOB	301				x
ALDOB	306				x
ALDOC	206				x
ALDOC	209				x
ALDOC	225				x
ALDOC	258				x
ALDOC	259				x
ALDOC	293				x
ALK	1174				x
ALK	1242				x
ALK	1253				x
ALK	1271				x
ALK	1308				x
ALK	1318				x
ALK	1324				x
ALK	1352				x
ALKBH3	213				x
ALKBH3	240				x
ALKBH5	157				x
ALKBH5	291				x
ALKBH8	141				x
ALKBH8	218				x
ALOX12	66				x
ALOX12	103				x
ALOX12	282				x
ALOX12	430				x
ALOX15	308				x
ALOX15	435				x
ALOX15	436				x
ALOX15	444				x
ALOX15	480				x
ALOX15	482				x
ALOX15	486				x
ALOX15	563				x
ALOX15	672				x
ALOX15B	10				x
ALOX15B	50				x
ALOX15B	138				x
ALOX15B	247				x
ALOX15B	310	x
ALOX15B	361	x			x
ALOX15B	363	x			x
ALOX15B	364	x
ALOX15B	366	x
ALOX15B	438	x
ALOX15B	505				x
ALOX15B	550				x
ALOX15B	572	x
ALOX15B	671				x
ALPP	183				x
ALPP	207				x
ALPP	210				x
ALPP	211				x
ALPP	249				x
ALPP	251				x
ALPP	296				x
ALPP	336				x
AMBP	44				x
AMBP	151				x
AMPH	40				x
AMPH	138				x
AMPH	139				x
AMPH	149				x
AMPH	176				x
AMT	331	x
AMT	349	x
AMT	351	x
AMT	353	x
AMT	358	x
AMY1A	322	x
AMY1A	327	x
AMY1A	331	x
AMY1A	332	x
AMY1C	314	x
AMY1C	326	x
AMY1C	327	x
AMY1C	330	x
AMY1C	332	x
AMY2A	25				x
AMY2A	54				x
AMY2A	59	x
AMY2A	72	x
AMY2A	76	x
AMY2A	79	x
AMY2A	80				x
AMY2A	132				x
ANAPC10	74				x
ANAPC10	159				x
ANG	7				x
ANG	111				x
ANG	119				x
ANG	147				x
ANGPT1	330				x
ANGPT1	400				x
ANGPT1	402				x
ANGPT1	433				x
ANGPT1	453				x
ANGPT1	454				x
ANGPT1	465				x
ANGPT1	477				x
ANGPT1	487				x
ANGPT2	346				x
ANGPT2	443				x
ANK1	478				x
ANK1	494				x
ANK1	522				x
ANK1	556				x
ANK1	578				x
ANK1	592				x
ANK1	609				x
ANK1	695				x
ANK1	729				x
ANK1	917				x
ANK1	921	x
ANK1	922	x
ANK1	923	x
ANK1	925				x
ANK1	940	x			x
ANK1	941	x
ANK1	942	x
ANK1	970				x
ANK1	973				x
ANK1	1012				x
ANK1	1033	x			x
ANK1	1035	x
ANK1	1036	x			x
ANK1	1060				x
ANK1	1064				x
ANK1	1065				x
ANK1	1066				x
ANK1	1139				x
ANK1	1176				x
ANK1	1415				x
ANK1	1447				x
ANKLE2	318	x
ANKLE2	495	x
ANKLE2	533	x
ANKLE2	534	x
ANKLE2	536	x
ANKLE2	537	x
ANKLE2	550	x
ANKLE2	612	x
ANKLE2	614	x
ANKRD27	569				x
ANKRD27	591				x
ANKRD27	770				x
ANKRD27	799				x
ANKRD30B	300	x
ANKRD30B	374	x
ANKRD30B	483	x
ANKRD30B	572	x
ANKRD30B	575	x
ANKRD36	998			x
ANOS1	200				x
ANOS1	203	x
ANOS1	246	x
ANOS1	247	x
ANOS1	248	x
ANOS1	251				x
ANOS1	303				x
ANOS1	449				x
ANOS1	486				x
ANOS1	506				x
ANPEP	88				x
ANPEP	182				x
ANPEP	220				x
ANPEP	237				x
ANPEP	282				x
ANPEP	283				x
ANPEP	294				x
ANPEP	321				x
ANPEP	363				x
ANPEP	406				x
ANPEP	545				x
ANPEP	559				x
ANPEP	610				x
ANPEP	631				x
ANPEP	665				x
ANPEP	858				x
ANPEP	912				x
ANPEP	944				x
ANTXR2	65				x
ANTXR2	71				x
ANTXR2	106				x
ANXA2	135				x
ANXA2	141				x
ANXA2	142				x
ANXA2	179				x
ANXA4	101				x
ANXA4	143				x
ANXA5	50				x
ANXA5	76				x
ANXA5	83				x
ANXA5	303				x
ANXA6	11				x
ANXA6	260				x
ANXA6	281				x
ANXA6	358				x
ANXA6	393				x
ANXA6	499				x
ANXA6	503				x
ANXA6	592				x
ANXA6	605	x			x
ANXA6	606	x
ANXA6	607	x
ANXA6	609	x
ANXA6	611	x
ANXA6	612	x
AOC1	36				x
AOC1	68				x
AOC1	72				x
AOC1	112				x
AOC1	141	x			x
AOC1	169				x
AOC1	190	x
AOC1	197	x			x
AOC1	215				x
AOC1	351				x
AOC1	443				x
AOC1	466				x
AOC1	475				x
AOC1	552				x
AOC1	605				x
AOC1	639	x
AOC1	641	x
AOC1	642	x
AOC1	644	x
AOC1	661				x
AOC1	713				x
AOC1	735				x
AOC3	215				x
AOC3	364				x
AOC3	381				x
AOC3	392				x
AOC3	464				x
AOC3	504				x
AOC3	529				x
AOC3	566				x
AOC3	600				x
AOC3	709				x
AP1B1	40				x
AP1B1	74				x
AP1B1	76				x
AP1B1	106				x
AP1B1	136				x
AP1B1	234				x
AP1B1	273				x
AP1B1	381				x
AP1B1	550				x
AP1S1	8				x
AP1S1	10				x
AP1S1	24				x
AP1S1	41				x
AP1S1	53				x
AP2B1	246			x
AP4B1	677				x
AP4B1	699				x
AP5B1	578	x
AP5B1	585	x
AP5B1	586	x
AP5B1	612	x
APAF1	205				x
APAF1	228				x
APAF1	233				x
APAF1	266				x
APAF1	352				x
APAF1	417				x
APAF1	434				x
APAF1	447				x
APAF1	485				x
APAF1	513				x
APAF1	639				x
APAF1	672				x
APAF1	780				x
APAF1	829				x
APBA1	762				x
APBA1	787				x
APBA1	793				x
APBA1	805				x
APBA1	816				x
APBA1	819				x
APC	568				x
APC	593				x
APC	605				x
APC	640				x
APCS	31				x
APCS	71	x
APCS	79	x
APCS	93	x
APCS	95	x
APCS	121				x
APCS	145	x
APEX1	193				x
APEX1	245				x
API5	153				x
API5	197				x
API5	229				x
API5	271				x
API5	355				x
API5	382				x
API5	425				x
API5	437				x
APLP1	330				x
APLP1	354				x
APLP1	393				x
APLP1	415				x
APLP1	605	x
APLP1	606	x
APLP1	607	x
APLP1	608	x
APLP1	632	x
APLP1	633	x
APLP1	635	x
APOBEC2	56				x
APOBEC2	88				x
APOBEC2	187				x
APOBEC3C	10				x
APOBEC3C	30				x
APOBEC3C	122				x
APOBEC3C	154				x
APOBEC3G	193				x
APOBEC3G	238				x
APOC1	49	x
APOC1	52	x
APOC1	54	x
APOC1	55	x
APOH	85				x
APOH	128				x
APOH	154				x
APOH	184				x
APP	154				x
APP	183				x
APP	499				x
APP	564				x
APPL1	143				x
APPL1	166				x
APPL1	167				x
APPL1	510				x
APPL1	563				x
APPL1	567				x
APPL1	587				x
APPL1	589				x
APPL2	25				x
APPL2	111				x
APPL2	147				x
APPL2	177				x
APPL2	200				x
APPL2	238				x
APPL2	323				x
APPL2	332				x
APPL2	376				x
APTX	217				x
APTX	218				x
APTX	301				x
AQP1	167				x
AQP2	70				x
AQP2	100				x
AQP2	184				x
AQP2	194				x
AQP5	98				x
AQP5	193				x
AQP6	84				x
AQP6	224				x
AR	729				x
AR	814				x
AR	828				x
ARF1	4				x
ARF1	25				x
ARF1	36				x
ARF1	61				x
ARF1	91				x
ARF1	125				x
ARFGEF1	817				x
ARFGEF1	864				x
ARG1	80				x
ARG1	92				x
ARG1	120				x
ARG1	170				x
ARG1	174				x
ARG2	90				x
ARG2	118				x
ARG2	181				x
ARG2	221				x
ARG2	274				x
ARG2	297				x
ARHGAP20	398				x
ARHGAP20	438				x
ARHGAP20	488				x
ARHGAP20	506				x
ARHGAP20	515				x
ARHGAP20	516				x
ARHGAP20	545				x
ARHGAP25	48				x
ARHGAP25	103				x
ARHGAP25	123				x
ARHGAP25	125				x
ARHGAP32	2051	x
ARHGAP32	2056	x
ARHGAP32	2057	x
ARHGAP32	2062	x
ARHGAP32	2072	x
ARHGAP9	396				x
ARHGAP9	500				x
ARHGDIA	124				x
ARHGDIA	148				x
ARHGDIB	115				x
ARHGDIB	144				x
ARHGDIB	169				x
ARHGDIB	194				x
ARHGDIB	198				x
ARHGEF1	108				x
ARHGEF1	191				x
ARHGEF1	217				x
ARHGEF1	232				x
ARHGEF1	547				x
ARHGEF1	637				x
ARHGEF11	826				x
ARHGEF11	869				x
ARHGEF11	872				x
ARHGEF11	901				x
ARHGEF11	963				x
ARHGEF11	1081				x
ARHGEF12	73				x
ARHGEF12	103				x
ARHGEF12	113				x
ARHGEF12	993				x
ARHGEF12	1055				x
ARHGEF12	1076				x
ARHGEF12	1107				x
ARHGEF4	972				x
ARHGEF4	982				x
ARHGEF4	984				x
ARHGEF4	985				x
ARID1B	1099				x
ARID1B	1130				x
ARID3A	245				x
ARID3A	274				x
ARID3A	284				x
ARID3A	322				x
ARID3A	333				x
ARIH1	218				x
ARIH1	249				x
ARL1	19				x
ARL1	62				x
ARL1	104				x
ARL1	108				x
ARL1	147				x
ARL1	170				x
ARL2	31				x
ARL2	159				x
ARL5B	20				x
ARL5B	63				x
ARL6	127				x
ARL6	159				x
ARL6	162				x
ARNTL	83	x
ARNTL	84	x
ARNTL	85	x
ARNTL	88	x
ARR3	44				x
ARR3	123				x
ARR3	148				x
ARR3	370				x
ASB9	56				x
ASB9	83				x
ASB9	143				x
ASB9	163				x
ASB9	170				x
ASB9	179				x
ASB9	198				x
ASB9	220				x
ASB9	257				x
ASB9	290				x
ASF1A	42				x
ASF1A	109				x
ASH1L	2078				x
ASH1L	2089				x
ASH1L	2142				x
ASH1L	2160				x
ASH1L	2204				x
ASH1L	2281				x
ASH2L	134				x
ASH2L	139				x
ASH2L	160				x
ASH2L	174				x
ASH2L	192				x
ASH2L	207				x
ASH2L	250				x
ASH2L	417				x
ASH2L	485				x
ASH2L	493				x
ASH2L	583				x
ASL	146				x
ASL	247				x
ASL	306				x
ASL	339				x
ASL	356				x
ASL	404				x
ASL	428				x
ASMT	35	x
ASMT	37	x
ASMT	38	x
ASMT	42	x			x
ASMT	49	x
ASMT	84	x			x
ASMT	85	x
ASMT	285				x
ASMT	337				x
ASMTL	79				x
ASMTL	131				x
ASPA	21				x
ASPA	40				x
ASPA	104				x
ASPA	115				x
ASPA	138				x
ASPA	170				x
ASPA	171				x
ASPA	199				x
ASPA	217				x
ASPA	224				x
ASPA	299				x
ASPH	696				x
ASPH	735				x
ASRGL1	66				x
ASRGL1	147				x
ASS1	125				x
ASS1	146				x
ASS1	198				x
ASS1	279				x
ATAD2B	247				x
ATAD2B	293				x
ATAD2B	294				x
ATAD2B	299				x
ATAD2B	347				x
ATAD2B	355				x
ATG4A	80				x
ATG4A	83				x
ATG4A	114				x
ATG4A	135				x
ATG4A	185				x
ATG4A	190				x
ATG4A	214				x
ATG4A	264				x
ATG4A	265				x
ATG4A	281				x
ATG4B	82				x
ATG4B	318				x
ATG5	66				x
ATG5	105				x
ATG5	106				x
ATG5	186				x
ATG5	265				x
ATIC	172				x
ATIC	196				x
ATIC	218				x
ATIC	244				x
ATIC	379				x
ATIC	384				x
ATL1	63				x
ATL1	138				x
ATL1	232				x
ATL1	324				x
ATP1A2	938	x
ATP1A2	1007	x
ATP1A2	1008	x
ATP1A2	1010	x
ATP1A2	1015	x
ATP1A3	340	x
ATP1A3	341	x
ATP1A3	343	x
ATP1A3	344	x
ATP1A3	345	x
ATP1A3	742	x
ATP1A3	744	x
ATP1A3	754	x
ATP4A	330	x
ATP4A	331	x
ATP4A	332	x
ATP7A	497	x
ATP7A	508	x
ATP7A	512	x
ATP7A	532	x
ATP7A	537	x
ATP7A	1067				x
ATP7A	1219				x
ATP7B	1092				x
ATP7B	1119				x
ATRX	220				x
ATRX	266				x
ATXN1	614	x
ATXN1	633	x
ATXN1	634	x
ATXN1	635	x
ATXN1	639	x
ATXN1	640	x
ATXN3	41				x
ATXN3	60				x
ATXN3	76				x
ATXN3	96				x
ATXN3	127				x
ATXN3	175				x
ATXN3L	12				x
ATXN3L	119				x
ATXN3L	120				x
ATXN3L	135				x
ATXN3L	140				x
ATXN3L	173				x
AURKA	176				x
AURKA	206				x
AURKA	211				x
AURKA	216				x
AURKA	227				x
AURKA	265				x
AURKA	277				x
AURKA	305				x
AURKA	323				x
AURKB	129				x
AURKB	249				x
AXIN1	804	x
AXIN1	806	x
AXIN1	810	x
AXIN1	843	x
AXIN1	845	x
AXL	43				x
AXL	48				x
AXL	128				x
AXL	168				x
AXL	190				x
AZGP1	27				x
AZGP1	44				x
AZGP1	55				x
AZGP1	86				x
AZGP1	95				x
AZGP1	113				x
AZGP1	114				x
AZGP1	133				x
AZGP1	154				x
AZGP1	178				x
AZGP1	208				x
AZGP1	292				x
AZU1	40				x
AZU1	206				x
B2M	3				x
B2M	6				x
B2M	15				x
B2M	30				x
B2M	47				x
B2M	51				x
B2M	54				x
B2M	77				x
B2M	83				x
B2M	92				x
B2M	94				x
B2M	98				x
B3GAT1	117				x
B3GAT1	326				x
B3GAT2	222				x
B3GAT2	227				x
B3GAT2	243				x
B3GAT2	277				x
B3GAT2	284				x
B3GAT2	294				x
B3GAT3	154				x
B3GAT3	198				x
B3GAT3	277				x
B3GAT3	309				x
B4GALT1	185				x
B4GALT1	217				x
B4GALT1	232				x
B4GALT1	271				x
B4GALT1	292				x
B4GALT1	330				x
BACE1	60				x
BACE1	68				x
BACE1	77				x
BACE1	79				x
BACE1	148				x
BACE1	174				x
BACE2	104				x
BACE2	128				x
BACE2	134				x
BACE2	147				x
BACE2	154				x
BACE2	155				x
BACE2	207				x
BACE2	372				x
BACE2	444				x
BACH1	35				x
BACH1	63				x
BACH2	43	x
BACH2	61				x
BACH2	78	x			x
BACH2	80	x			x
BACH2	82	x			x
BACH2	111	x
BACH2	112	x			x
BACH2	115	x			x
BAG5	327				x
BAG5	350				x
BARD1	574				x
BARD1	606				x
BARD1	625				x
BARD1	660				x
BARD1	698				x
BAX	88				x
BAX	89				x
BAX	93				x
BAX	124	x
BAX	125	x
BAX	131	x
BAX	133	x
BAX	157				x
BBOX1	176				x
BBOX1	204				x
BCAR3	561				x
BCAR3	601				x
BCAR3	688				x
BCAR3	724				x
BCAR3	728				x
BCAR3	743				x
BCAR3	799				x
BCAT1	175				x
BCAT1	234				x
BCAT2	211				x
BCAT2	256				x
BCHE	36				x
BCHE	37				x
BCHE	106				x
BCHE	108				x
BCHE	109				x
BCHE	132				x
BCHE	138				x
BCHE	154				x
BCHE	169				x
BCHE	212				x
BCHE	259				x
BCHE	264				x
BCHE	274				x
BCHE	299				x
BCHE	304				x
BCHE	307				x
BCHE	320				x
BCHE	322				x
BCHE	360				x
BCHE	375				x
BCHE	407				x
BCHE	409				x
BCHE	429				x
BCHE	441				x
BCHE	446				x
BCHE	452				x
BCHE	457				x
BCHE	458				x
BCHE	466				x
BCHE	468				x
BCHE	470				x
BCHE	482				x
BCHE	527				x
BCKDHA	85				x
BCKDHA	114				x
BCKDHA	245				x
BCKDHA	280				x
BCKDHB	310				x
BCKDHB	324				x
BCKDHB	358				x
BCKDHB	359				x
BCKDHB	381				x
BCOR	1459			x
BCOR	1648	x
BCOR	1649	x
BCOR	1663	x
BCOR	1665	x
BCR	7				x
BCR	64				x
BDH2	4				x
BDH2	28				x
BDH2	30				x
BDH2	208				x
BDH2	224				x
BDH2	230				x
BDNF	140				x
BDNF	195				x
BECN1	309				x
BECN1	334				x
BHMT	13				x
BHMT	57				x
BHMT	113				x
BHMT	162				x
BHMT	193				x
BHMT	211				x
BHMT	265				x
BHMT	339				x
BHMT	355				x
BIN1	522				x
BIN1	541				x
BIN1	551				x
BIN1	582				x
BIN2	57				x
BIN2	68				x
BIN2	78				x
BIN2	103				x
BIN2	114				x
BIN2	123				x
BIN2	126				x
BIN2	153				x
BIN2	180				x
BIN2	202				x
BIRC2	298				x
BIRC2	331				x
BIRC2	332				x
BIRC2	335				x
BIRC2	357				x
BIRC5	23				x
BIRC5	52				x
BIRC6	4526				x
BIRC6	4530				x
BIRC6	4539				x
BIRC6	4582				x
BIRC6	4596				x
BIRC6	4616				x
BIRC6	4672				x
BIRC6	4682				x
BIRC6	4722				x
BIRC6	4770				x
BIRC7	263				x
BIRC7	294				x
BIRC8	x				x
BIRC8	3				x
BIRC8	21				x
BIRC8	67				x
BIRC8	93				x
BLM	643				x
BLM	784				x
BLM	823				x
BLM	825				x
BLM	951				x
BLM	979				x
BLM	1076				x
BLM	1079				x
BLM	1087				x
BLM	1127				x
BLM	1140				x
BLM	1144				x
BLM	1187				x
BLM	1193				x
BLMH	66				x
BLMH	75				x
BLMH	145				x
BLMH	310				x
BLMH	340				x
BLMH	394				x
BLMH	400				x
BLMH	402				x
BLMH	415				x
BLMH	421				x
BLVRA	23				x
BLVRA	95				x
BLVRA	129				x
BMPR1B	283				x
BMPR1B	345				x
BMPR1B	356				x
BMPR1B	381				x
BMPR1B	422				x
BMPR2	301				x
BMPR2	386				x
BMPR2	415				x
BMPR2	453				x
BMPR2	489				x
BMPR2	491				x
BMX	313				x
BMX	320				x
BMX	390				x
BMX	410				x
BMX	457				x
BMX	475				x
BMX	534				x
BMX	593				x
BPHL	238				x
BPHL	265				x
BPI	32				x
BPI	255				x
BPI	368				x
BPI	436				x
BPI	461				x
BPI	483				x
BPIFA1	49				x
BPIFA1	117				x
BPIFA1	128				x
BPIFA1	148				x
BPIFA1	163				x
BPIFA1	182				x
BPIFA1	183				x
BPIFA1	196				x
BPIFA1	216				x
BRAF	205				x
BRAF	228				x
BRAF	464	x		x
BRAF	466	x	x	x
BRAF	467	x			x
BRAF	468			x
BRAF	469	x	x	x
BRAF	471	x
BRAF	485	x
BRAF	505	x
BRAF	514	x
BRAF	574	x
BRAF	581	x
BRAF	594	x		x	x
BRAF	595	x
BRAF	596	x		x	x
BRAF	597	x	x	x	x
BRAF	600	x	x	x	x
BRAF	601	x	x	x	x
BRAF	604	x
BRAF	609	x
BRD1	362				x
BRD1	383				x
BRD1	389				x
BRD3	23				x
BRD3	34				x
BRD3	80				x
BRD3	93				x
BRDT	71				x
BRDT	123				x
BROX	26				x
BROX	186				x
BROX	188				x
BROX	206				x
BROX	219				x
BROX	261				x
BROX	266				x
BROX	336				x
BROX	371				x
BRPF1	700				x
BRPF1	739				x
BRPF3	1085				x
BRPF3	1146				x
BTG2	66				x
BTG2	104				x
BTK	2				x
BTK	35				x
BTK	60				x
BTK	108				x
BTK	131				x
BTK	161				x
BTK	289				x
BTK	332				x
BTK	490				x
BTK	491				x
BTK	592				x
BTN3A1	178				x
BTN3A1	222				x
BTN3A1	381				x
BTN3A1	501				x
BTN3A2	161				x
BTN3A2	210				x
BTN3A3	32				x
BTN3A3	53				x
BTN3A3	133				x
BTN3A3	135				x
BTNL3	24	x
BTNL3	29	x
BTNL3	31	x
BTNL3	33	x
BTRC	419				x
BTRC	455				x
BUB1	820				x
BUB1	863				x
BUB1B	104				x
BUB1B	144				x
C10ORF71	88	x
C10ORF71	93	x
C10ORF71	95	x
C10ORF71	96	x
C10ORF71	97	x
C10ORF71	119	x
C10ORF71	123	x
C11orf54	58				x
C11orf54	95				x
C11orf54	106				x
C11orf54	145				x
C11orf54	149				x
C19orf40	59				x
C19orf40	63				x
C19orf40	91				x
C19orf40	92				x
C1QA	155				x
C1QA	212				x
C1QB	188				x
C1QB	219				x
C1QC	140				x
C1QC	163				x
C1QC	164				x
C1QC	172				x
C1QC	245				x
C1R	452				x
C1R	505				x
C1R	507				x
C1S	121				x
C1S	160				x
C1S	440				x
C1S	530				x
C1S	537				x
C1S	585				x
C1S	644				x
C1S	669				x
C2	266	x
C2	267	x
C2	271	x
C2	274	x
C2	275	x
C2ORF16	1053	x
C2ORF16	1054	x
C2ORF16	1055	x
C2ORF16	1104	x
C2ORF16	1105	x
C2ORF16	1106	x
C2ORF16	1109	x
C3	27				x
C3	237				x
C3	326				x
C3	343				x
C3	355				x
C3	376				x
C3	388				x
C3	479	x
C3	481	x
C3	482	x
C3	484	x
C3	505				x
C3	508	x
C3	513	x
C3	534				x
C3	586				x
C3	679				x
C3	700				x
C3	710				x
C3	786				x
C3	829				x
C3	841	x			x
C3	843	x			x
C3	850				x
C3	860				x
C3	924				x
C3	932	x			x
C3	933	x
C3	934	x
C3	935	x			x
C3	951				x
C3	992				x
C3	994				x
C3	1007	x
C3	1008	x			x
C3	1017	x
C3	1024				x
C3	1115				x
C3	1254				x
C3	1427				x
C3	1433				x
C3	1447				x
C3	1524				x
C3	1532				x
C3	1589				x
C3	1630				x
C4A	1116				x
C4A	1171				x
C5	60				x
C5	126				x
C5	147				x
C5	189				x
C5	194				x
C5	501				x
C5	539				x
C5	543				x
C5	673				x
C5	753				x
C5	766				x
C5	822				x
C5	835				x
C5	869				x
C5	921				x
C5	931				x
C5	940				x
C5	1058				x
C5	1112				x
C5	1117				x
C5	1169				x
C5	1174				x
C5	1175				x
C5	1308				x
C5	1309				x
C5	1339				x
C5	1363				x
C5	1399				x
C5	1402				x
C5	1478				x
C5	1530				x
C6	95				x
C6	104				x
C6	113				x
C6	145				x
C6	166				x
C6	170				x
C6	184				x
C6	188				x
C6	219				x
C6	252				x
C6	254				x
C6	265				x
C6	289				x
C6	290				x
C6	320				x
[truncated: 16,440 more rows]
