# Supplementary material for: 3D clusters of somatic mutations in cancer reveal numerous rare mutations as functional targets
Source: Genome Med. 2017 Jan 23;9:4. doi: 10.1186/s13073-016-0393-x (PMC5260099; doi:10.1186/s13073-016-0393-x)
Supplement: Additional file 8: Table S6. — Comparison of four in silico methods for detecting potential driver mutations in 3D structures to the in vivo experimental screen by Kim et al. Cancer Discovery 2016. “x” indicates a residue was identified in a mutational cluster in a 3D structure by the corresponding method. “-” indicates it was not. Green a functional mutation by Kim et al. also detected in a 3D mutational cluster, yellow a functional mutation by Kim et al. not detected in a 3D mutational cluster, red a neutral mutation by Kim et al. detected in a 3D mutational cluster. (XLSX 11 kb) [file 13073_2016_393_MOESM8_ESM.xlsx]

## Sheet: Table S6
Table S6. Comparison of four in silico methods for detecting driver mutations in 3D structures to in vivo experimental screen by Kim et al. Cancer Discovery 2016.	-	-	-	-	-	-
Gene	Residue	Our results	Mutation3D	HotMAPS	Hotspot3D	Kim et al. Cancer Discovery 2016	Chang et al. Nat Biotech. 2016
AKT1	17	-	-	-	-	functional	x
AKT1	44	-	-	-	-	neutral	-
AKT1	52	-	-	-	-	functional	-
AKT1	79	-	-	-	-	functional	-
AKT1	201	-	-	-	x	neutral	-
AKT1	267	-	-	-	-	functional	-
AKT1	370	-	-	-	-	functional	-
FBXW7	347	-	-	-	-	neutral	-
FBXW7	462	-	-	-	-	neutral	-
FBXW7	465	x	x	x	x	functional	x
FBXW7	502	-	-	x	-	neutral	-
FBXW7	505	x	x	x	x	functional	x
FBXW7	658	-	-	-	x	neutral	x
FBXW7	689	-	-	-	x	neutral	-
IDH1	33	-	-	-	-	neutral	-
IDH1	132	-	-	x	x	functional	x
IDH1	190	-	-	-	x	neutral	-
IDH2	47	-	-	-	-	neutral	-
IDH2	137	-	-	-	-	neutral	-
IDH2	139	-	-	-	-	neutral	-
IDH2	172	-	-	x	x	functional	x
IDH2	268	-	-	-	-	neutral	-
IDH2	331	-	-	-	x	neutral	-
IDH2	416	-	-	-	-	neutral	-
KRAS	12	x	x	x	x	functional	x
KRAS	33	x	-	-	-	functional	-
KRAS	59	x	-	-	x	functional	-
KRAS	62	x	-	-	x	functional	-
NFE2L2	31	-	-	-	-	functional	x
NFE2L2	80	x	-	x	-	functional	x
NFE2L2	160	-	-	-	-	neutral	-
NRAS	12	x	x	x	-	functional	x
NRAS	61	x	x	x	-	functional	x
NRAS	64	x	-	-	-	neutral	-
PIK3CB	497	-	-	-	-	neutral	-
PIK3CB	593	-	-	-	-	neutral	-
PIK3CB	1048	-	-	-	-	functional	-
POT1	76	-	-	-	-	functional	-
POT1	265	-	-	-	-	neutral	-
POT1	388	-	-	-	-	neutral	-
PTEN	6	-	-	-	-	neutral	-
PTEN	90	-	-	-	x	neutral	-
PTEN	127	x	-	x	x	functional	-
PTEN	129	x	-	x	x	functional	-
PTEN	173	x	-	-	-	neutral	-
PTEN	233	-	-	-	-	neutral	x
SPOP	47	-	-	-	x	functional	-
SPOP	50	-	-	-	x	functional	-
SPOP	101	-	-	-	-	neutral	-
SPOP	102	x	-	x	-	functional	x
SPOP	131	x	-	x	x	functional	x
SPOP	133	x	-	x	x	functional	x
SPOP	134	x	-	-	-	functional	-
True positive (TP)		15	5	13	13
False positive (FP)		2	0	1	6
True negative (TN)		12	22	14	14
False negative (FN)		24	26	25	20
False discovery rate [FP/(TP+FP)]		0.117647	0	0.0714286	0.315789
Sensitivity [TP/(TP+FN)]		0.384615	0.16129	0.342105	0.393939
Specificity [TN/(TN+FP)]		0.857143	1	0.933333	0.7
